# Supplementary material for: Detection of low-density Plasmodium falciparum infections using amplicon deep sequencing
Source: Malar J. 2019 Jul 1;18:219. doi: 10.1186/s12936-019-2856-1 (PMC6604269; doi:10.1186/s12936-019-2856-1)
Supplement: Supplementary file 3 — Additional file 3. Pipeline configuration and parameter files. [file 12936_2019_2856_MOESM3_ESM.txt]

#### Contents
#supp_file_1-dada2.R
#supp_file_2A-haplotypR.sh
#supp_file_2B-haplotypR-amplicons_file.txt
#supp_file_3A-seekdeep.sh
#supp_file_3B-seekdeep_1x-sample_metadata.txt
#supp_file_3B-seekdeep_2x-sample_metadata.txt
#supp_file_3C-seekdeep-primer_set_file.txt
#supp_file_3D-seekdeep_1x-group_metadata.txt
#supp_file_3E-seekdeep_2x-group_metadata.txt
#supp_file_3F-seekdeep-parameters_file-illumina_lkmer1_hq1.txt
#supp_file_4A-pasec-config.json
#supp_file_4B-pasec-amplicon_coords.bed
#supp_file_4C-pasec-solexa_key.csv
#supp_file_4D-pasec-sample_key.csv
#supp_file_4E-pasec-mask_intervals.bed


###############
###############supp_file_1-dada2.R
###############
#
# amplicon seq validation - dada2 benchmark 
#
    
### imports
library(ggplot2)
library(reshape2)
library(optparse)
library(dada2); 

### useful fcns 
num_unique = function(x) sum(getUniques(x))

### prelims
# get paths from cmd-line args
option_list = list(make_option(c("-d", "--data_dir"), type="character", default=NULL, 
                               help="data directory path. required", metavar="character"),
                   make_option(c("-o", "--output_dir"), type="character", default=NULL, 
                               help="directory for output data. required", metavar="character"), 
                   make_option(c("-p", "--plot_dir"), type="character", default=NULL, 
                               help="directory for output plots. default is ${output_dir}/plots/", 
                               metavar="character")); 
opt_parser = OptionParser(option_list=option_list);
opt = parse_args(opt_parser);
if (is.null(opt$data_dir)){ 
    print_help(opt_parser)
    stop("--data_dir option required.", call.=FALSE)
}
if (is.null(opt$output_dir)) { 
    print_help(opt_parser)  
    stop("--output_dir option required.", call.=FALSE)
}
if (is.null(opt$plot_dir)) { 
    opt$plot_dir = file.path(opt$output_dir, "plots") 
}
# set read-types/ amplicons
read_types = c("R1", "R2")
amplicons = c("csp", "sera2")
# get list of fastqs
fastqs = list()
for (amplicon in amplicons) { 
    fastqs[[amplicon]] = list()
    for (read_type in read_types) {
        fastqs[[amplicon]][[read_type]] = sort(list.files(opt$data_dir, 
                                                          pattern=paste(amplicon, read_type, "fastq", sep='.'), 
                                                          full.names=TRUE))
    }
}
# set sample names
sample.names = unique(sapply(strsplit(basename(fastqs$csp$R1), '\\.'), '[', 1))

### filtering/ errors/ haplotypes 
## params
# truncation lengths for R1/ R2, respectively
# this parameter significantly effects filtering/ merging metrics downstream
truncation_lens = c(220, 200)

## data structs 
# filtering
filtering_stats = list()
filtered_fastqs = list()
# error 
error_profiles = list()
# haplotypes
haplotypes = list()
true_haplotypes = list()
merged_true = list()
haplotype_matrices = list()
haplotype_matrices.bimera_filtered = list()
haplotype_matrices_final = list()
# processing synopsis 
processing_stats = list()
processing_stats_percent = list()
processing_stats_melted = list()
processing_steps = c("input", "filtered", "clustered", "merged", "bimera_filtered")

## for each amplicon 
for (amplicon in amplicons) {
    ## plot quality profiles for forward/ reverse (R1/ R2) reads
    for (read_type in read_types) {
        for (i in 1:length(fastqs[[amplicon]][[read_type]])) { 
            sample = strsplit(basename(fastqs[[amplicon]][[read_type]][i]), '\\.')[[1]][1]
            g = plotQualityProfile(fastqs[[amplicon]][[read_type]][i]) + ggtitle(paste(sample, amplicon, read_type)) + 
                theme(plot.title = element_text(hjust = 0.5))
            ggsave(paste(paste0(opt$plot_dir, "/read_quality_profile"), sample, amplicon, read_type, "png", sep="."), plot=g)
        }
    }
    ## filter and trim 
    filtered_fastqs[[amplicon]] = list()
    filtered_fastqs[[amplicon]]$R1 = file.path(opt$data_dir, paste0(sample.names, '.', 
                                                                    amplicon, ".R1.filtered.fastq"))
    filtered_fastqs[[amplicon]]$R2 = file.path(opt$data_dir, paste0(sample.names, '.', 
                                                                    amplicon, ".R2.filtered.fastq"))
    filtering_stats[[amplicon]] = filterAndTrim(fastqs[[amplicon]]$R1, filtered_fastqs[[amplicon]]$R1,
                                                fastqs[[amplicon]]$R2, filtered_fastqs[[amplicon]]$R2, 
                                                truncLen=truncation_lens, maxN=0, rm.phix=TRUE, multithread=TRUE)
    # get those solexas which have zero reads after filtering
    zero_read_files = names(which(filtering_stats[[amplicon]][,'reads.out'] == 0))
    # remove those from the filtered_fastqs lists
    for (zero_read_file in zero_read_files) { 
        for (read_type in read_types) { 
            filtered_fastqs[[amplicon]][[read_type]] = names(which(sapply(filtered_fastqs[[amplicon]][[read_type]], 
                                                                          function(x) !grepl(strsplit(zero_read_file, '\\.')[[1]][1], x))))
        }
    }
    ## compute error and true haplotypes
    error_profiles[[amplicon]] = list()
    haplotypes[[amplicon]] = list()
    true_haplotypes[[amplicon]] = list()
    for (read_type in read_types) {
        # compute error profiles for R1/ R2, and plot
        error_profiles[[amplicon]][[read_type]] = learnErrors(filtered_fastqs[[amplicon]][[read_type]], 
                                                              multithread=TRUE)
        g = plotErrors(error_profiles[[amplicon]][[read_type]], nominalQ=TRUE) + 
            ggtitle(paste(amplicon, read_type)) + theme(plot.title = element_text(hjust = 0.5))
        ggsave(paste(paste0(opt$plot_dir, "/error_profiles"), amplicon, read_type, "png", sep="."), plot=g)
        # then haplotypes (i.e. unique reads w/ coverage)
        haplotypes[[amplicon]][[read_type]] = derepFastq(filtered_fastqs[[amplicon]][[read_type]])
        names(haplotypes[[amplicon]][[read_type]]) = sample.names
        # then infer true haplotypes, using denoising-clustering (i.e. dada)
        true_haplotypes[[amplicon]][[read_type]] = dada(haplotypes[[amplicon]][[read_type]],
                                                        err=error_profiles[[amplicon]][[read_type]],
                                                        multithread=TRUE)
    }
    ## merge R1/ R2 haplotypes 
    merged_true[[amplicon]] = mergePairs(true_haplotypes[[amplicon]]$R1,
                                         haplotypes[[amplicon]]$R1,
                                         true_haplotypes[[amplicon]]$R2,
                                         haplotypes[[amplicon]]$R2)
    ## init haplotype matrices, and filter any chimeras
    haplotype_matrices[[amplicon]] = makeSequenceTable(merged_true[[amplicon]])
    haplotype_matrices.bimera_filtered[[amplicon]] = removeBimeraDenovo(haplotype_matrices[[amplicon]],
                                                                        method="consensus", multithread=TRUE)
    ## save final haplotypes
    haplotype_matrices_final[[amplicon]] = melt(haplotype_matrices.bimera_filtered[[amplicon]])  
    colnames(haplotype_matrices_final[[amplicon]]) = c("solexa", "haplotype", "coverage")
    # filter rows w/ coverage == 0
    haplotype_matrices_final[[amplicon]] = 
        as.data.frame(haplotype_matrices_final[[amplicon]][haplotype_matrices_final[[amplicon]]$coverage > 0,])
    # sort by solexa_id 
    haplotype_matrices_final[[amplicon]] = 
        haplotype_matrices_final[[amplicon]][order(haplotype_matrices_final[[amplicon]]$solexa),]
    # save
    write.table(haplotype_matrices_final[[amplicon]], 
                file=paste(opt$output_dir, "/haplotypes", amplicon, "tsv", sep="."), sep="\t", 
                row.names=FALSE, quote=FALSE)
    ## plot synopsis of processing/ filtering steps
    # get raw numbers
    processing_stats[[amplicon]] = cbind(filtering_stats[[amplicon]], 
                                         sapply(true_haplotypes[[amplicon]]$R1, num_unique), 
                                         sapply(merged_true[[amplicon]], num_unique),
                                         rowSums(haplotype_matrices.bimera_filtered[[amplicon]]))
    colnames(processing_stats[[amplicon]]) = processing_steps
    rownames(processing_stats[[amplicon]]) = sample.names
    # convert to percentages 
    processing_stats_percent[[amplicon]] = t(apply(processing_stats[[amplicon]], 1, 
                                                   function(row) sapply(row, function(x) x / row[1])))
    colnames(processing_stats_percent[[amplicon]]) = processing_steps
    # plot 
    processing_stats_melted[[amplicon]] = melt(processing_stats_percent[[amplicon]])
    colnames(processing_stats_melted[[amplicon]]) = c("solexa", "processing_step", "percent_unfiltered")
    g = ggplot(data=processing_stats_melted[[amplicon]], aes(x=processing_step, y=percent_unfiltered, group=solexa)) + 
              geom_line(aes(color=solexa)) + ylim(0.0, 1.0) + theme_classic() + 
              ggtitle(amplicon) + theme(plot.title = element_text(hjust = 0.5))
    ggsave(paste0(opt$plot_dir, "/", amplicon, ".processing_steps.png"), plot=g)
}


###############
###############supp_file_2A-haplotypR.sh
###############

#!/usr/bin/env bash 
##
##  run_haplotypR.sh 
## 
##  calls haplotypR from command-line w/ default (clustering/filtering) settings 
##
##  where ~/Tools/HaplotypR/ is a local copy of https://github.com/tmfarrell/HaplotypR.git
## 

Rscript ~/Tools/HaplotypR/R/run_haplotypr.R \
    --output_dir=$1 --amplicons_file=$2 --samples_dir=$3 \
    --return_full_haplotypes --trim_reads --verbose


###############
###############supp_file_2B-haplotypR-amplicons_file.txt
###############

MarkerID	read_lens_fwd	read_lens_rev	max_indel_threshold	Forward	Reverse	ReferenceSequence
csp	144	144	0	TTAAGGAACAAGAAGGATAATACCAT	AAATGACCCAAACCGAAATGT	TTATTAATCCTATTGAACTATTTACGACATTAAACACACTGGAACATTTTTCCATTTTACAAATTTTTTTTTCAATATCATTTGCATAATCTAATTCGTCTTTAGGTTTATTAGCAGAGCCAGGCTTTATTCTAACTTGAATACCATTTCCACAAGTTACACTACATGGGGACCATTCAGTTGAAAGAGAATTTTGTATTTTGTTTAAATATTCTTTTATGTGCTTATCACTTGGTTCTTCGTTATTATTATTTTTTACAGCACTGTTGGCATTAGCATTTTCATCTA
sera2	129	129	0	TACTTTCCCTTGCCCTTGTGA	CACTACAGATGAATCTGCTACAGGATC	ATCCAGGTGATATCTTTGTTCCTACGGATCCTCCTGTTCCTGATGATCTTCCTGCTCTTTCGACATCTGATTGGGATACTTCTGCACCTGGTCTTGCTGATTCTACTTTTTGTTCTGCTCCTATACCACTTCCTACTTCTTTTTGTTGTTGCTGTTGTTGGGGTTGTGTTTCTTGAGCTAAAGTTGGTAATGTTGGTTGTTGTTTTGGTTTTTCAATTCTTGCTTGTGTTGTTACACGTGAACCATCGGATGATAATGA


###############
###############supp_file_3A-seekdeep.sh
###############

#!/usr/bin/env bash 
set -e

data_dir=$1
output_dir=$2
sample_metadata=$3
primer_set_file=$4
group_metadata=$5
parameters_file=$6

if [ -d "$output_dir" ]; then 
    echo -e "\nAre you sure you want to remove \"${output_dir}\" before continuing? [y/n]:"
    echo "(The results of SeekDeep cannot be saved in a directory that already exists.)"
    read answer
    if [[ "$answer" == "y" ]]; then 
	rm -r $output_dir 
    else
	echo "Ok, choose another output_dir."
	exit
    fi
fi

# add SeekDeep to path 
export PATH=/Users/tfarrell/Tools/SeekDeep/bin/:$PATH

echo "SeekDeep: setting up analysis..."
SeekDeep setupTarAmpAnalysis --technology Illumina \
                             --inputDir $data_dir \
                             --outDir $output_dir \
                             --samples $sample_metadata \
                             --idFile $primer_set_file \
                             --groupMeta $group_metadata \
                             --extraExtractorCmds="--verbose" \
                             --extraQlusterCmds="--par ${parameters_file} --verbose" \
                             --extraProcessClusterCmds="--verbose"

cd $output_dir

echo "SeekDeep: extracting data..."
source extractorCmds.txt

echo "SeekDeep: qlustering haplotypes..."
source qlusterCmds.txt

echo "SeekDeep: process clusters..."
source processClusterCmds.txt


###############
###############supp_file_3B-seekdeep_1x-sample_metadata.txt
###############

#target	sample	rep1
csp	Solexa-405109	Solexa-405109
csp	Solexa-405110	Solexa-405110
csp	Solexa-405111	Solexa-405111
csp	Solexa-405112	Solexa-405112
csp	Solexa-405113	Solexa-405113
csp	Solexa-405114	Solexa-405114
csp	Solexa-405115	Solexa-405115
csp	Solexa-405116	Solexa-405116
csp	Solexa-405117	Solexa-405117
csp	Solexa-405118	Solexa-405118
csp	Solexa-405119	Solexa-405119
csp	Solexa-405120	Solexa-405120
csp	Solexa-405121	Solexa-405121
csp	Solexa-405122	Solexa-405122
csp	Solexa-405123	Solexa-405123
csp	Solexa-405124	Solexa-405124
csp	Solexa-405125	Solexa-405125
csp	Solexa-405126	Solexa-405126
csp	Solexa-405127	Solexa-405127
csp	Solexa-405128	Solexa-405128
csp	Solexa-405129	Solexa-405129
csp	Solexa-405130	Solexa-405130
csp	Solexa-405131	Solexa-405131
csp	Solexa-405132	Solexa-405132
csp	Solexa-405133	Solexa-405133
csp	Solexa-405134	Solexa-405134
csp	Solexa-405135	Solexa-405135
csp	Solexa-405136	Solexa-405136
csp	Solexa-405137	Solexa-405137
csp	Solexa-405138	Solexa-405138
csp	Solexa-405139	Solexa-405139
csp	Solexa-405140	Solexa-405140
csp	Solexa-405141	Solexa-405141
csp	Solexa-405142	Solexa-405142
csp	Solexa-405143	Solexa-405143
csp	Solexa-405144	Solexa-405144
csp	Solexa-405145	Solexa-405145
csp	Solexa-405146	Solexa-405146
csp	Solexa-405147	Solexa-405147
csp	Solexa-405148	Solexa-405148
csp	Solexa-405149	Solexa-405149
csp	Solexa-405150	Solexa-405150
csp	Solexa-405151	Solexa-405151
csp	Solexa-405152	Solexa-405152
csp	Solexa-405153	Solexa-405153
csp	Solexa-405154	Solexa-405154
csp	Solexa-405155	Solexa-405155
csp	Solexa-405156	Solexa-405156
csp	Solexa-405157	Solexa-405157
csp	Solexa-405158	Solexa-405158
csp	Solexa-405159	Solexa-405159
csp	Solexa-405160	Solexa-405160
csp	Solexa-405161	Solexa-405161
csp	Solexa-405162	Solexa-405162
csp	Solexa-405163	Solexa-405163
csp	Solexa-405164	Solexa-405164
csp	Solexa-405165	Solexa-405165
csp	Solexa-405166	Solexa-405166
csp	Solexa-405167	Solexa-405167
csp	Solexa-405168	Solexa-405168
csp	Solexa-405169	Solexa-405169
csp	Solexa-405170	Solexa-405170
csp	Solexa-405171	Solexa-405171
csp	Solexa-405172	Solexa-405172
csp	Solexa-405173	Solexa-405173
csp	Solexa-405174	Solexa-405174
csp	Solexa-405175	Solexa-405175
csp	Solexa-405176	Solexa-405176
csp	Solexa-405177	Solexa-405177
csp	Solexa-405178	Solexa-405178
csp	Solexa-405179	Solexa-405179
csp	Solexa-405180	Solexa-405180
csp	Solexa-405181	Solexa-405181
csp	Solexa-405182	Solexa-405182
csp	Solexa-405183	Solexa-405183
csp	Solexa-405184	Solexa-405184
csp	Solexa-405185	Solexa-405185
csp	Solexa-405186	Solexa-405186
csp	Solexa-405187	Solexa-405187
csp	Solexa-405188	Solexa-405188
csp	Solexa-405189	Solexa-405189
csp	Solexa-405190	Solexa-405190
csp	Solexa-405191	Solexa-405191
csp	Solexa-405192	Solexa-405192
csp	Solexa-405193	Solexa-405193
csp	Solexa-405194	Solexa-405194
csp	Solexa-405195	Solexa-405195
csp	Solexa-405196	Solexa-405196
csp	Solexa-405197	Solexa-405197
csp	Solexa-405198	Solexa-405198
csp	Solexa-405199	Solexa-405199
csp	Solexa-405200	Solexa-405200
csp	Solexa-405201	Solexa-405201
csp	Solexa-405202	Solexa-405202
csp	Solexa-405203	Solexa-405203
csp	Solexa-405204	Solexa-405204
csp	Solexa-405205	Solexa-405205
csp	Solexa-405206	Solexa-405206
csp	Solexa-405207	Solexa-405207
csp	Solexa-405208	Solexa-405208
csp	Solexa-405209	Solexa-405209
csp	Solexa-405210	Solexa-405210
csp	Solexa-405211	Solexa-405211
csp	Solexa-405212	Solexa-405212
csp	Solexa-405213	Solexa-405213
csp	Solexa-405214	Solexa-405214
csp	Solexa-405215	Solexa-405215
csp	Solexa-405216	Solexa-405216
csp	Solexa-405217	Solexa-405217
csp	Solexa-405218	Solexa-405218
csp	Solexa-405219	Solexa-405219
csp	Solexa-405220	Solexa-405220
csp	Solexa-405221	Solexa-405221
csp	Solexa-405222	Solexa-405222
csp	Solexa-405223	Solexa-405223
csp	Solexa-405224	Solexa-405224
csp	Solexa-405225	Solexa-405225
csp	Solexa-405226	Solexa-405226
csp	Solexa-405227	Solexa-405227
csp	Solexa-405228	Solexa-405228
csp	Solexa-405229	Solexa-405229
csp	Solexa-405230	Solexa-405230
csp	Solexa-405231	Solexa-405231
csp	Solexa-405232	Solexa-405232
csp	Solexa-405233	Solexa-405233
csp	Solexa-405234	Solexa-405234
csp	Solexa-405235	Solexa-405235
csp	Solexa-405236	Solexa-405236
csp	Solexa-405237	Solexa-405237
csp	Solexa-405238	Solexa-405238
csp	Solexa-405239	Solexa-405239
csp	Solexa-405240	Solexa-405240
csp	Solexa-405241	Solexa-405241
csp	Solexa-405242	Solexa-405242
csp	Solexa-405243	Solexa-405243
csp	Solexa-405244	Solexa-405244
csp	Solexa-405245	Solexa-405245
csp	Solexa-405246	Solexa-405246
csp	Solexa-405247	Solexa-405247
csp	Solexa-405248	Solexa-405248
csp	Solexa-405249	Solexa-405249
csp	Solexa-405250	Solexa-405250
csp	Solexa-405251	Solexa-405251
csp	Solexa-405252	Solexa-405252
csp	Solexa-405253	Solexa-405253
csp	Solexa-405254	Solexa-405254
csp	Solexa-405255	Solexa-405255
csp	Solexa-405256	Solexa-405256
csp	Solexa-405257	Solexa-405257
csp	Solexa-405258	Solexa-405258
csp	Solexa-405259	Solexa-405259
csp	Solexa-405260	Solexa-405260
csp	Solexa-405261	Solexa-405261
csp	Solexa-405262	Solexa-405262
csp	Solexa-405263	Solexa-405263
csp	Solexa-405264	Solexa-405264
csp	Solexa-405265	Solexa-405265
csp	Solexa-405266	Solexa-405266
csp	Solexa-405267	Solexa-405267
csp	Solexa-405268	Solexa-405268
csp	Solexa-405269	Solexa-405269
csp	Solexa-405270	Solexa-405270
csp	Solexa-405271	Solexa-405271
csp	Solexa-405272	Solexa-405272
csp	Solexa-405273	Solexa-405273
csp	Solexa-405274	Solexa-405274
csp	Solexa-405275	Solexa-405275
csp	Solexa-405276	Solexa-405276
csp	Solexa-405277	Solexa-405277
csp	Solexa-405278	Solexa-405278
csp	Solexa-405279	Solexa-405279
csp	Solexa-405280	Solexa-405280
csp	Solexa-405281	Solexa-405281
csp	Solexa-405282	Solexa-405282
csp	Solexa-405283	Solexa-405283
csp	Solexa-405284	Solexa-405284
csp	Solexa-405285	Solexa-405285
csp	Solexa-405286	Solexa-405286
csp	Solexa-405287	Solexa-405287
csp	Solexa-405288	Solexa-405288
csp	Solexa-405289	Solexa-405289
csp	Solexa-405290	Solexa-405290
csp	Solexa-405291	Solexa-405291
csp	Solexa-405292	Solexa-405292
csp	Solexa-405293	Solexa-405293
csp	Solexa-405294	Solexa-405294
csp	Solexa-405295	Solexa-405295
csp	Solexa-405296	Solexa-405296
csp	Solexa-405297	Solexa-405297
csp	Solexa-405298	Solexa-405298
csp	Solexa-405299	Solexa-405299
csp	Solexa-405300	Solexa-405300
csp	Solexa-405301	Solexa-405301
csp	Solexa-405302	Solexa-405302
csp	Solexa-405303	Solexa-405303
csp	Solexa-405304	Solexa-405304
csp	Solexa-405305	Solexa-405305
csp	Solexa-405306	Solexa-405306
csp	Solexa-405307	Solexa-405307
csp	Solexa-405308	Solexa-405308
csp	Solexa-405309	Solexa-405309
csp	Solexa-405310	Solexa-405310
csp	Solexa-405311	Solexa-405311
csp	Solexa-405312	Solexa-405312
csp	Solexa-405313	Solexa-405313
csp	Solexa-405314	Solexa-405314
csp	Solexa-405315	Solexa-405315
csp	Solexa-405316	Solexa-405316
csp	Solexa-405317	Solexa-405317
csp	Solexa-405318	Solexa-405318
csp	Solexa-405319	Solexa-405319
csp	Solexa-405320	Solexa-405320
csp	Solexa-405321	Solexa-405321
csp	Solexa-405322	Solexa-405322
csp	Solexa-405323	Solexa-405323
csp	Solexa-405324	Solexa-405324
csp	Solexa-405325	Solexa-405325
csp	Solexa-405326	Solexa-405326
csp	Solexa-405327	Solexa-405327
csp	Solexa-405328	Solexa-405328
csp	Solexa-405329	Solexa-405329
csp	Solexa-405330	Solexa-405330
csp	Solexa-405331	Solexa-405331
csp	Solexa-405332	Solexa-405332
csp	Solexa-405333	Solexa-405333
csp	Solexa-405334	Solexa-405334
csp	Solexa-405335	Solexa-405335
csp	Solexa-405336	Solexa-405336
csp	Solexa-405337	Solexa-405337
csp	Solexa-405338	Solexa-405338
csp	Solexa-405339	Solexa-405339
csp	Solexa-405340	Solexa-405340
csp	Solexa-405341	Solexa-405341
csp	Solexa-405342	Solexa-405342
csp	Solexa-405343	Solexa-405343
csp	Solexa-405344	Solexa-405344
csp	Solexa-405345	Solexa-405345
csp	Solexa-405346	Solexa-405346
csp	Solexa-405347	Solexa-405347
csp	Solexa-405348	Solexa-405348
csp	Solexa-405349	Solexa-405349
csp	Solexa-405350	Solexa-405350
csp	Solexa-405351	Solexa-405351
csp	Solexa-405352	Solexa-405352
csp	Solexa-405353	Solexa-405353
csp	Solexa-405354	Solexa-405354
csp	Solexa-405355	Solexa-405355
csp	Solexa-405356	Solexa-405356
csp	Solexa-405357	Solexa-405357
csp	Solexa-405358	Solexa-405358
csp	Solexa-405359	Solexa-405359
csp	Solexa-405360	Solexa-405360
csp	Solexa-405361	Solexa-405361
csp	Solexa-405362	Solexa-405362
csp	Solexa-405363	Solexa-405363
csp	Solexa-405364	Solexa-405364
csp	Solexa-405365	Solexa-405365
csp	Solexa-405366	Solexa-405366
csp	Solexa-405367	Solexa-405367
csp	Solexa-405368	Solexa-405368
csp	Solexa-405369	Solexa-405369
csp	Solexa-405370	Solexa-405370
csp	Solexa-405371	Solexa-405371
csp	Solexa-405372	Solexa-405372
csp	Solexa-405373	Solexa-405373
csp	Solexa-405374	Solexa-405374
csp	Solexa-405375	Solexa-405375
csp	Solexa-405376	Solexa-405376
csp	Solexa-405377	Solexa-405377
csp	Solexa-405378	Solexa-405378
csp	Solexa-405379	Solexa-405379
csp	Solexa-405380	Solexa-405380
csp	Solexa-405381	Solexa-405381
csp	Solexa-405382	Solexa-405382
csp	Solexa-405383	Solexa-405383
csp	Solexa-405384	Solexa-405384
csp	Solexa-405385	Solexa-405385
csp	Solexa-405386	Solexa-405386
csp	Solexa-405387	Solexa-405387
csp	Solexa-405388	Solexa-405388
csp	Solexa-405389	Solexa-405389
csp	Solexa-405390	Solexa-405390
csp	Solexa-405391	Solexa-405391
csp	Solexa-405392	Solexa-405392
csp	Solexa-405393	Solexa-405393
csp	Solexa-405394	Solexa-405394
csp	Solexa-405395	Solexa-405395
csp	Solexa-405396	Solexa-405396
csp	Solexa-405397	Solexa-405397
csp	Solexa-405398	Solexa-405398
csp	Solexa-405399	Solexa-405399
csp	Solexa-405400	Solexa-405400
csp	Solexa-405401	Solexa-405401
csp	Solexa-405402	Solexa-405402
csp	Solexa-405403	Solexa-405403
csp	Solexa-405404	Solexa-405404
csp	Solexa-405405	Solexa-405405
csp	Solexa-405406	Solexa-405406
csp	Solexa-405407	Solexa-405407
csp	Solexa-405408	Solexa-405408
csp	Solexa-405409	Solexa-405409
csp	Solexa-405410	Solexa-405410
csp	Solexa-405411	Solexa-405411
csp	Solexa-405412	Solexa-405412
csp	Solexa-405413	Solexa-405413
csp	Solexa-405414	Solexa-405414
csp	Solexa-405415	Solexa-405415
csp	Solexa-405416	Solexa-405416
csp	Solexa-405417	Solexa-405417
csp	Solexa-405418	Solexa-405418
csp	Solexa-405419	Solexa-405419
csp	Solexa-405420	Solexa-405420
csp	Solexa-405421	Solexa-405421
csp	Solexa-405422	Solexa-405422
csp	Solexa-405423	Solexa-405423
csp	Solexa-405424	Solexa-405424
csp	Solexa-405425	Solexa-405425
csp	Solexa-405426	Solexa-405426
csp	Solexa-405427	Solexa-405427
csp	Solexa-405428	Solexa-405428
csp	Solexa-405429	Solexa-405429
csp	Solexa-405430	Solexa-405430
csp	Solexa-405431	Solexa-405431
csp	Solexa-405432	Solexa-405432
csp	Solexa-405433	Solexa-405433
csp	Solexa-405434	Solexa-405434
csp	Solexa-405435	Solexa-405435
csp	Solexa-405436	Solexa-405436
csp	Solexa-405437	Solexa-405437
csp	Solexa-405438	Solexa-405438
csp	Solexa-405439	Solexa-405439
csp	Solexa-405440	Solexa-405440
csp	Solexa-405441	Solexa-405441
csp	Solexa-405442	Solexa-405442
csp	Solexa-405443	Solexa-405443
csp	Solexa-405444	Solexa-405444
csp	Solexa-405445	Solexa-405445
csp	Solexa-405446	Solexa-405446
csp	Solexa-405447	Solexa-405447
csp	Solexa-405448	Solexa-405448
csp	Solexa-405449	Solexa-405449
csp	Solexa-405450	Solexa-405450
csp	Solexa-405451	Solexa-405451
csp	Solexa-405452	Solexa-405452
csp	Solexa-405453	Solexa-405453
csp	Solexa-405454	Solexa-405454
csp	Solexa-405455	Solexa-405455
csp	Solexa-405456	Solexa-405456
csp	Solexa-405457	Solexa-405457
csp	Solexa-405458	Solexa-405458
csp	Solexa-405459	Solexa-405459
csp	Solexa-405460	Solexa-405460
csp	Solexa-405461	Solexa-405461
csp	Solexa-405462	Solexa-405462
csp	Solexa-405463	Solexa-405463
csp	Solexa-405464	Solexa-405464
csp	Solexa-405465	Solexa-405465
csp	Solexa-405466	Solexa-405466
csp	Solexa-405467	Solexa-405467
csp	Solexa-405468	Solexa-405468
sera2	Solexa-405109	Solexa-405109
sera2	Solexa-405110	Solexa-405110
sera2	Solexa-405111	Solexa-405111
sera2	Solexa-405112	Solexa-405112
sera2	Solexa-405113	Solexa-405113
sera2	Solexa-405114	Solexa-405114
sera2	Solexa-405115	Solexa-405115
sera2	Solexa-405116	Solexa-405116
sera2	Solexa-405117	Solexa-405117
sera2	Solexa-405118	Solexa-405118
sera2	Solexa-405119	Solexa-405119
sera2	Solexa-405120	Solexa-405120
sera2	Solexa-405121	Solexa-405121
sera2	Solexa-405122	Solexa-405122
sera2	Solexa-405123	Solexa-405123
sera2	Solexa-405124	Solexa-405124
sera2	Solexa-405125	Solexa-405125
sera2	Solexa-405126	Solexa-405126
sera2	Solexa-405127	Solexa-405127
sera2	Solexa-405128	Solexa-405128
sera2	Solexa-405129	Solexa-405129
sera2	Solexa-405130	Solexa-405130
sera2	Solexa-405131	Solexa-405131
sera2	Solexa-405132	Solexa-405132
sera2	Solexa-405133	Solexa-405133
sera2	Solexa-405134	Solexa-405134
sera2	Solexa-405135	Solexa-405135
sera2	Solexa-405136	Solexa-405136
sera2	Solexa-405137	Solexa-405137
sera2	Solexa-405138	Solexa-405138
sera2	Solexa-405139	Solexa-405139
sera2	Solexa-405140	Solexa-405140
sera2	Solexa-405141	Solexa-405141
sera2	Solexa-405142	Solexa-405142
sera2	Solexa-405143	Solexa-405143
sera2	Solexa-405144	Solexa-405144
sera2	Solexa-405145	Solexa-405145
sera2	Solexa-405146	Solexa-405146
sera2	Solexa-405147	Solexa-405147
sera2	Solexa-405148	Solexa-405148
sera2	Solexa-405149	Solexa-405149
sera2	Solexa-405150	Solexa-405150
sera2	Solexa-405151	Solexa-405151
sera2	Solexa-405152	Solexa-405152
sera2	Solexa-405153	Solexa-405153
sera2	Solexa-405154	Solexa-405154
sera2	Solexa-405155	Solexa-405155
sera2	Solexa-405156	Solexa-405156
sera2	Solexa-405157	Solexa-405157
sera2	Solexa-405158	Solexa-405158
sera2	Solexa-405159	Solexa-405159
sera2	Solexa-405160	Solexa-405160
sera2	Solexa-405161	Solexa-405161
sera2	Solexa-405162	Solexa-405162
sera2	Solexa-405163	Solexa-405163
sera2	Solexa-405164	Solexa-405164
sera2	Solexa-405165	Solexa-405165
sera2	Solexa-405166	Solexa-405166
sera2	Solexa-405167	Solexa-405167
sera2	Solexa-405168	Solexa-405168
sera2	Solexa-405169	Solexa-405169
sera2	Solexa-405170	Solexa-405170
sera2	Solexa-405171	Solexa-405171
sera2	Solexa-405172	Solexa-405172
sera2	Solexa-405173	Solexa-405173
sera2	Solexa-405174	Solexa-405174
sera2	Solexa-405175	Solexa-405175
sera2	Solexa-405176	Solexa-405176
sera2	Solexa-405177	Solexa-405177
sera2	Solexa-405178	Solexa-405178
sera2	Solexa-405179	Solexa-405179
sera2	Solexa-405180	Solexa-405180
sera2	Solexa-405181	Solexa-405181
sera2	Solexa-405182	Solexa-405182
sera2	Solexa-405183	Solexa-405183
sera2	Solexa-405184	Solexa-405184
sera2	Solexa-405185	Solexa-405185
sera2	Solexa-405186	Solexa-405186
sera2	Solexa-405187	Solexa-405187
sera2	Solexa-405188	Solexa-405188
sera2	Solexa-405189	Solexa-405189
sera2	Solexa-405190	Solexa-405190
sera2	Solexa-405191	Solexa-405191
sera2	Solexa-405192	Solexa-405192
sera2	Solexa-405193	Solexa-405193
sera2	Solexa-405194	Solexa-405194
sera2	Solexa-405195	Solexa-405195
sera2	Solexa-405196	Solexa-405196
sera2	Solexa-405197	Solexa-405197
sera2	Solexa-405198	Solexa-405198
sera2	Solexa-405199	Solexa-405199
sera2	Solexa-405200	Solexa-405200
sera2	Solexa-405201	Solexa-405201
sera2	Solexa-405202	Solexa-405202
sera2	Solexa-405203	Solexa-405203
sera2	Solexa-405204	Solexa-405204
sera2	Solexa-405205	Solexa-405205
sera2	Solexa-405206	Solexa-405206
sera2	Solexa-405207	Solexa-405207
sera2	Solexa-405208	Solexa-405208
sera2	Solexa-405209	Solexa-405209
sera2	Solexa-405210	Solexa-405210
sera2	Solexa-405211	Solexa-405211
sera2	Solexa-405212	Solexa-405212
sera2	Solexa-405213	Solexa-405213
sera2	Solexa-405214	Solexa-405214
sera2	Solexa-405215	Solexa-405215
sera2	Solexa-405216	Solexa-405216
sera2	Solexa-405217	Solexa-405217
sera2	Solexa-405218	Solexa-405218
sera2	Solexa-405219	Solexa-405219
sera2	Solexa-405220	Solexa-405220
sera2	Solexa-405221	Solexa-405221
sera2	Solexa-405222	Solexa-405222
sera2	Solexa-405223	Solexa-405223
sera2	Solexa-405224	Solexa-405224
sera2	Solexa-405225	Solexa-405225
sera2	Solexa-405226	Solexa-405226
sera2	Solexa-405227	Solexa-405227
sera2	Solexa-405228	Solexa-405228
sera2	Solexa-405229	Solexa-405229
sera2	Solexa-405230	Solexa-405230
sera2	Solexa-405231	Solexa-405231
sera2	Solexa-405232	Solexa-405232
sera2	Solexa-405233	Solexa-405233
sera2	Solexa-405234	Solexa-405234
sera2	Solexa-405235	Solexa-405235
sera2	Solexa-405236	Solexa-405236
sera2	Solexa-405237	Solexa-405237
sera2	Solexa-405238	Solexa-405238
sera2	Solexa-405239	Solexa-405239
sera2	Solexa-405240	Solexa-405240
sera2	Solexa-405241	Solexa-405241
sera2	Solexa-405242	Solexa-405242
sera2	Solexa-405243	Solexa-405243
sera2	Solexa-405244	Solexa-405244
sera2	Solexa-405245	Solexa-405245
sera2	Solexa-405246	Solexa-405246
sera2	Solexa-405247	Solexa-405247
sera2	Solexa-405248	Solexa-405248
sera2	Solexa-405249	Solexa-405249
sera2	Solexa-405250	Solexa-405250
sera2	Solexa-405251	Solexa-405251
sera2	Solexa-405252	Solexa-405252
sera2	Solexa-405253	Solexa-405253
sera2	Solexa-405254	Solexa-405254
sera2	Solexa-405255	Solexa-405255
sera2	Solexa-405256	Solexa-405256
sera2	Solexa-405257	Solexa-405257
sera2	Solexa-405258	Solexa-405258
sera2	Solexa-405259	Solexa-405259
sera2	Solexa-405260	Solexa-405260
sera2	Solexa-405261	Solexa-405261
sera2	Solexa-405262	Solexa-405262
sera2	Solexa-405263	Solexa-405263
sera2	Solexa-405264	Solexa-405264
sera2	Solexa-405265	Solexa-405265
sera2	Solexa-405266	Solexa-405266
sera2	Solexa-405267	Solexa-405267
sera2	Solexa-405268	Solexa-405268
sera2	Solexa-405269	Solexa-405269
sera2	Solexa-405270	Solexa-405270
sera2	Solexa-405271	Solexa-405271
sera2	Solexa-405272	Solexa-405272
sera2	Solexa-405273	Solexa-405273
sera2	Solexa-405274	Solexa-405274
sera2	Solexa-405275	Solexa-405275
sera2	Solexa-405276	Solexa-405276
sera2	Solexa-405277	Solexa-405277
sera2	Solexa-405278	Solexa-405278
sera2	Solexa-405279	Solexa-405279
sera2	Solexa-405280	Solexa-405280
sera2	Solexa-405281	Solexa-405281
sera2	Solexa-405282	Solexa-405282
sera2	Solexa-405283	Solexa-405283
sera2	Solexa-405284	Solexa-405284
sera2	Solexa-405285	Solexa-405285
sera2	Solexa-405286	Solexa-405286
sera2	Solexa-405287	Solexa-405287
sera2	Solexa-405288	Solexa-405288
sera2	Solexa-405289	Solexa-405289
sera2	Solexa-405290	Solexa-405290
sera2	Solexa-405291	Solexa-405291
sera2	Solexa-405292	Solexa-405292
sera2	Solexa-405293	Solexa-405293
sera2	Solexa-405294	Solexa-405294
sera2	Solexa-405295	Solexa-405295
sera2	Solexa-405296	Solexa-405296
sera2	Solexa-405297	Solexa-405297
sera2	Solexa-405298	Solexa-405298
sera2	Solexa-405299	Solexa-405299
sera2	Solexa-405300	Solexa-405300
sera2	Solexa-405301	Solexa-405301
sera2	Solexa-405302	Solexa-405302
sera2	Solexa-405303	Solexa-405303
sera2	Solexa-405304	Solexa-405304
sera2	Solexa-405305	Solexa-405305
sera2	Solexa-405306	Solexa-405306
sera2	Solexa-405307	Solexa-405307
sera2	Solexa-405308	Solexa-405308
sera2	Solexa-405309	Solexa-405309
sera2	Solexa-405310	Solexa-405310
sera2	Solexa-405311	Solexa-405311
sera2	Solexa-405312	Solexa-405312
sera2	Solexa-405313	Solexa-405313
sera2	Solexa-405314	Solexa-405314
sera2	Solexa-405315	Solexa-405315
sera2	Solexa-405316	Solexa-405316
sera2	Solexa-405317	Solexa-405317
sera2	Solexa-405318	Solexa-405318
sera2	Solexa-405319	Solexa-405319
sera2	Solexa-405320	Solexa-405320
sera2	Solexa-405321	Solexa-405321
sera2	Solexa-405322	Solexa-405322
sera2	Solexa-405323	Solexa-405323
sera2	Solexa-405324	Solexa-405324
sera2	Solexa-405325	Solexa-405325
sera2	Solexa-405326	Solexa-405326
sera2	Solexa-405327	Solexa-405327
sera2	Solexa-405328	Solexa-405328
sera2	Solexa-405329	Solexa-405329
sera2	Solexa-405330	Solexa-405330
sera2	Solexa-405331	Solexa-405331
sera2	Solexa-405332	Solexa-405332
sera2	Solexa-405333	Solexa-405333
sera2	Solexa-405334	Solexa-405334
sera2	Solexa-405335	Solexa-405335
sera2	Solexa-405336	Solexa-405336
sera2	Solexa-405337	Solexa-405337
sera2	Solexa-405338	Solexa-405338
sera2	Solexa-405339	Solexa-405339
sera2	Solexa-405340	Solexa-405340
sera2	Solexa-405341	Solexa-405341
sera2	Solexa-405342	Solexa-405342
sera2	Solexa-405343	Solexa-405343
sera2	Solexa-405344	Solexa-405344
sera2	Solexa-405345	Solexa-405345
sera2	Solexa-405346	Solexa-405346
sera2	Solexa-405347	Solexa-405347
sera2	Solexa-405348	Solexa-405348
sera2	Solexa-405349	Solexa-405349
sera2	Solexa-405350	Solexa-405350
sera2	Solexa-405351	Solexa-405351
sera2	Solexa-405352	Solexa-405352
sera2	Solexa-405353	Solexa-405353
sera2	Solexa-405354	Solexa-405354
sera2	Solexa-405355	Solexa-405355
sera2	Solexa-405356	Solexa-405356
sera2	Solexa-405357	Solexa-405357
sera2	Solexa-405358	Solexa-405358
sera2	Solexa-405359	Solexa-405359
sera2	Solexa-405360	Solexa-405360
sera2	Solexa-405361	Solexa-405361
sera2	Solexa-405362	Solexa-405362
sera2	Solexa-405363	Solexa-405363
sera2	Solexa-405364	Solexa-405364
sera2	Solexa-405365	Solexa-405365
sera2	Solexa-405366	Solexa-405366
sera2	Solexa-405367	Solexa-405367
sera2	Solexa-405368	Solexa-405368
sera2	Solexa-405369	Solexa-405369
sera2	Solexa-405370	Solexa-405370
sera2	Solexa-405371	Solexa-405371
sera2	Solexa-405372	Solexa-405372
sera2	Solexa-405373	Solexa-405373
sera2	Solexa-405374	Solexa-405374
sera2	Solexa-405375	Solexa-405375
sera2	Solexa-405376	Solexa-405376
sera2	Solexa-405377	Solexa-405377
sera2	Solexa-405378	Solexa-405378
sera2	Solexa-405379	Solexa-405379
sera2	Solexa-405380	Solexa-405380
sera2	Solexa-405381	Solexa-405381
sera2	Solexa-405382	Solexa-405382
sera2	Solexa-405383	Solexa-405383
sera2	Solexa-405384	Solexa-405384
sera2	Solexa-405385	Solexa-405385
sera2	Solexa-405386	Solexa-405386
sera2	Solexa-405387	Solexa-405387
sera2	Solexa-405388	Solexa-405388
sera2	Solexa-405389	Solexa-405389
sera2	Solexa-405390	Solexa-405390
sera2	Solexa-405391	Solexa-405391
sera2	Solexa-405392	Solexa-405392
sera2	Solexa-405393	Solexa-405393
sera2	Solexa-405394	Solexa-405394
sera2	Solexa-405395	Solexa-405395
sera2	Solexa-405396	Solexa-405396
sera2	Solexa-405397	Solexa-405397
sera2	Solexa-405398	Solexa-405398
sera2	Solexa-405399	Solexa-405399
sera2	Solexa-405400	Solexa-405400
sera2	Solexa-405401	Solexa-405401
sera2	Solexa-405402	Solexa-405402
sera2	Solexa-405403	Solexa-405403
sera2	Solexa-405404	Solexa-405404
sera2	Solexa-405405	Solexa-405405
sera2	Solexa-405406	Solexa-405406
sera2	Solexa-405407	Solexa-405407
sera2	Solexa-405408	Solexa-405408
sera2	Solexa-405409	Solexa-405409
sera2	Solexa-405410	Solexa-405410
sera2	Solexa-405411	Solexa-405411
sera2	Solexa-405412	Solexa-405412
sera2	Solexa-405413	Solexa-405413
sera2	Solexa-405414	Solexa-405414
sera2	Solexa-405415	Solexa-405415
sera2	Solexa-405416	Solexa-405416
sera2	Solexa-405417	Solexa-405417
sera2	Solexa-405418	Solexa-405418
sera2	Solexa-405419	Solexa-405419
sera2	Solexa-405420	Solexa-405420
sera2	Solexa-405421	Solexa-405421
sera2	Solexa-405422	Solexa-405422
sera2	Solexa-405423	Solexa-405423
sera2	Solexa-405424	Solexa-405424
sera2	Solexa-405425	Solexa-405425
sera2	Solexa-405426	Solexa-405426
sera2	Solexa-405427	Solexa-405427
sera2	Solexa-405428	Solexa-405428
sera2	Solexa-405429	Solexa-405429
sera2	Solexa-405430	Solexa-405430
sera2	Solexa-405431	Solexa-405431
sera2	Solexa-405432	Solexa-405432
sera2	Solexa-405433	Solexa-405433
sera2	Solexa-405434	Solexa-405434
sera2	Solexa-405435	Solexa-405435
sera2	Solexa-405436	Solexa-405436
sera2	Solexa-405437	Solexa-405437
sera2	Solexa-405438	Solexa-405438
sera2	Solexa-405439	Solexa-405439
sera2	Solexa-405440	Solexa-405440
sera2	Solexa-405441	Solexa-405441
sera2	Solexa-405442	Solexa-405442
sera2	Solexa-405443	Solexa-405443
sera2	Solexa-405444	Solexa-405444
sera2	Solexa-405445	Solexa-405445
sera2	Solexa-405446	Solexa-405446
sera2	Solexa-405447	Solexa-405447
sera2	Solexa-405448	Solexa-405448
sera2	Solexa-405449	Solexa-405449
sera2	Solexa-405450	Solexa-405450
sera2	Solexa-405451	Solexa-405451
sera2	Solexa-405452	Solexa-405452
sera2	Solexa-405453	Solexa-405453
sera2	Solexa-405454	Solexa-405454
sera2	Solexa-405455	Solexa-405455
sera2	Solexa-405456	Solexa-405456
sera2	Solexa-405457	Solexa-405457
sera2	Solexa-405458	Solexa-405458
sera2	Solexa-405459	Solexa-405459
sera2	Solexa-405460	Solexa-405460
sera2	Solexa-405461	Solexa-405461
sera2	Solexa-405462	Solexa-405462
sera2	Solexa-405463	Solexa-405463
sera2	Solexa-405464	Solexa-405464
sera2	Solexa-405465	Solexa-405465
sera2	Solexa-405466	Solexa-405466
sera2	Solexa-405467	Solexa-405467
sera2	Solexa-405468	Solexa-405468


###############
###############supp_file_3B-seekdeep_2x-sample_metadata.txt
###############

#target	sample	rep1	rep2
csp	100K_malaria_plasmodium_pos_control	Solexa-405189	Solexa-405369
csp	100_malaria_plasmodium_pos_control	Solexa-405192	Solexa-405372
csp	10K_malaria_plasmodium_pos_control	Solexa-405190	Solexa-405370
csp	10M_malaria_plasmodium_pos_control	Solexa-405187	Solexa-405367
csp	1K_malaria_plasmodium_pos_control	Solexa-405191	Solexa-405371
csp	1M_malaria_plasmodium_pos_control	Solexa-405188	Solexa-405368
csp	SM-4JPV4	Solexa-405217	Solexa-405397
csp	SM-4TSBZ	Solexa-405273	Solexa-405453
csp	SM-4TSC1	Solexa-405246	Solexa-405426
csp	SM-4TSC2	Solexa-405272	Solexa-405452
csp	SM-4TSC3	Solexa-405267	Solexa-405447
csp	SM-4TSC4	Solexa-405270	Solexa-405450
csp	SM-4TSC5	Solexa-405262	Solexa-405442
csp	SM-4TSC6	Solexa-405226	Solexa-405406
csp	SM-4TSC7	Solexa-405238	Solexa-405418
csp	SM-4TSC8	Solexa-405237	Solexa-405417
csp	SM-4TSC9	Solexa-405261	Solexa-405441
csp	SM-4TSCA	Solexa-405251	Solexa-405431
csp	SM-4TSCB	Solexa-405216	Solexa-405396
csp	SM-4TSCC	Solexa-405250	Solexa-405430
csp	SM-4TSCD	Solexa-405243	Solexa-405423
csp	SM-4TSCE	Solexa-405222	Solexa-405402
csp	SM-4TSCF	Solexa-405209	Solexa-405389
csp	SM-4TSCG	Solexa-405210	Solexa-405390
csp	SM-4TSCH	Solexa-405215	Solexa-405395
csp	SM-4TSCI	Solexa-405256	Solexa-405436
csp	SM-4TSCJ	Solexa-405211	Solexa-405391
csp	SM-4TSCK	Solexa-405218	Solexa-405398
csp	SM-4TSCL	Solexa-405212	Solexa-405392
csp	SM-4TSCM	Solexa-405224	Solexa-405404
csp	SM-4TSCN	Solexa-405274	Solexa-405454
csp	SM-4TSCO	Solexa-405248	Solexa-405428
csp	SM-4TSCQ	Solexa-405258	Solexa-405438
csp	SM-4TSCR	Solexa-405213	Solexa-405393
csp	SM-4TSCS	Solexa-405219	Solexa-405399
csp	SM-4TSCT	Solexa-405244	Solexa-405424
csp	SM-4TSCU	Solexa-405247	Solexa-405427
csp	SM-4TSCV	Solexa-405240	Solexa-405420
csp	SM-4TSCW	Solexa-405253	Solexa-405433
csp	SM-4TSCX	Solexa-405263	Solexa-405443
csp	SM-4TSCY	Solexa-405223	Solexa-405403
csp	SM-4TSCZ	Solexa-405241	Solexa-405421
csp	SM-4TSD1	Solexa-405269	Solexa-405449
csp	SM-4TSD2	Solexa-405255	Solexa-405435
csp	SM-4TSD3	Solexa-405254	Solexa-405434
csp	SM-4TSD4	Solexa-405275	Solexa-405455
csp	SM-4TSD5	Solexa-405266	Solexa-405446
csp	SM-4TSD6	Solexa-405268	Solexa-405448
csp	SM-4TSD7	Solexa-405271	Solexa-405451
csp	SM-4TSD8	Solexa-405252	Solexa-405432
csp	SM-4TSD9	Solexa-405245	Solexa-405425
csp	SM-4TSDA	Solexa-405229	Solexa-405409
csp	SM-4TSDB	Solexa-405230	Solexa-405410
csp	SM-4TSDC	Solexa-405265	Solexa-405445
csp	SM-4TSDD	Solexa-405249	Solexa-405429
csp	SM-4TSDE	Solexa-405208	Solexa-405388
csp	SM-4TSDF	Solexa-405200	Solexa-405380
csp	SM-4TSDG	Solexa-405207	Solexa-405387
csp	SM-4TSDH	Solexa-405221	Solexa-405401
csp	SM-4TSDI	Solexa-405264	Solexa-405444
csp	SM-4TSDJ	Solexa-405234	Solexa-405414
csp	SM-4TSDK	Solexa-405206	Solexa-405386
csp	SM-4TSDL	Solexa-405259	Solexa-405439
csp	SM-4TSDM	Solexa-405225	Solexa-405405
csp	SM-4TSDN	Solexa-405196	Solexa-405376
csp	SM-4TSDO	Solexa-405231	Solexa-405411
csp	SM-4TSDP	Solexa-405195	Solexa-405375
csp	SM-4TSDQ	Solexa-405239	Solexa-405419
csp	SM-4TSDS	Solexa-405202	Solexa-405382
csp	SM-4TSDT	Solexa-405233	Solexa-405413
csp	SM-4TSDU	Solexa-405260	Solexa-405440
csp	SM-4TSDW	Solexa-405199	Solexa-405379
csp	SM-4TSDX	Solexa-405193	Solexa-405373
csp	SM-4TSDY	Solexa-405232	Solexa-405412
csp	SM-4TSDZ	Solexa-405203	Solexa-405383
csp	SM-4TSE1	Solexa-405220	Solexa-405400
csp	SM-4TSE2	Solexa-405236	Solexa-405416
csp	SM-4TSE3	Solexa-405198	Solexa-405378
csp	SM-4TSE4	Solexa-405204	Solexa-405384
csp	SM-4TSE5	Solexa-405205	Solexa-405385
csp	SM-4TSE6	Solexa-405201	Solexa-405381
csp	SM-4TSEH	Solexa-405227	Solexa-405407
csp	SM-4TSEI	Solexa-405214	Solexa-405394
csp	SM-4TSEJ	Solexa-405242	Solexa-405422
csp	SM-4TSEK	Solexa-405257	Solexa-405437
csp	SM-4TSEL	Solexa-405194	Solexa-405374
csp	SM-4TSEM	Solexa-405197	Solexa-405377
csp	SM-4TSEN	Solexa-405235	Solexa-405415
csp	SM-4TSEO	Solexa-405228	Solexa-405408
csp	SM-4ZJ64	Solexa-405277	Solexa-405457
csp	SM-4ZJ65	Solexa-405278	Solexa-405458
csp	SM-4ZJXL	Solexa-405276	Solexa-405456
csp	SM-4ZK3P	Solexa-405280	Solexa-405460
csp	SM-4ZK4Z	Solexa-405283	Solexa-405463
csp	SM-4ZK51	Solexa-405288	Solexa-405468
csp	SM-4ZK53	Solexa-405285	Solexa-405465
csp	SM-4ZK54	Solexa-405281	Solexa-405461
csp	SM-4ZK6D	Solexa-405287	Solexa-405467
csp	SM-4ZK6E	Solexa-405279	Solexa-405459
csp	SM-4ZK6F	Solexa-405286	Solexa-405466
csp	SM-4ZK6G	Solexa-405282	Solexa-405462
csp	SM-4ZK6H	Solexa-405284	Solexa-405464
csp	SM-DNOCI	Solexa-405109	Solexa-405289
csp	SM-DNOCJ	Solexa-405110	Solexa-405290
csp	SM-DNOCK	Solexa-405111	Solexa-405291
csp	SM-DNOCL	Solexa-405112	Solexa-405292
csp	SM-DNOCM	Solexa-405113	Solexa-405293
csp	SM-DNOCN	Solexa-405114	Solexa-405294
csp	SM-DNOCO	Solexa-405115	Solexa-405295
csp	SM-DNOCP	Solexa-405116	Solexa-405296
csp	SM-DNOCQ	Solexa-405117	Solexa-405297
csp	SM-DNOCR	Solexa-405118	Solexa-405298
csp	SM-DNOCS	Solexa-405119	Solexa-405299
csp	SM-DNOCT	Solexa-405120	Solexa-405300
csp	SM-DNOCU	Solexa-405121	Solexa-405301
csp	SM-DNOCV	Solexa-405122	Solexa-405302
csp	SM-DNOCW	Solexa-405123	Solexa-405303
csp	SM-DNOCX	Solexa-405124	Solexa-405304
csp	SM-DNOCY	Solexa-405125	Solexa-405305
csp	SM-DNOCZ	Solexa-405126	Solexa-405306
csp	SM-DNOD1	Solexa-405127	Solexa-405307
csp	SM-DNOD2	Solexa-405128	Solexa-405308
csp	SM-DNOD3	Solexa-405129	Solexa-405309
csp	SM-DNOD4	Solexa-405130	Solexa-405310
csp	SM-DNOD5	Solexa-405131	Solexa-405311
csp	SM-DNOD6	Solexa-405132	Solexa-405312
csp	SM-DNOD7	Solexa-405133	Solexa-405313
csp	SM-DNOD8	Solexa-405134	Solexa-405314
csp	SM-DNOD9	Solexa-405135	Solexa-405315
csp	SM-DNODA	Solexa-405136	Solexa-405316
csp	SM-DNODB	Solexa-405137	Solexa-405317
csp	SM-DNODC	Solexa-405138	Solexa-405318
csp	SM-DNODD	Solexa-405139	Solexa-405319
csp	SM-DNODE	Solexa-405140	Solexa-405320
csp	SM-DNODF	Solexa-405141	Solexa-405321
csp	SM-DNODG	Solexa-405142	Solexa-405322
csp	SM-DNODH	Solexa-405143	Solexa-405323
csp	SM-DNODI	Solexa-405144	Solexa-405324
csp	SM-DNODJ	Solexa-405145	Solexa-405325
csp	SM-DNODK	Solexa-405146	Solexa-405326
csp	SM-DNODL	Solexa-405147	Solexa-405327
csp	SM-DNODM	Solexa-405148	Solexa-405328
csp	SM-DNODN	Solexa-405149	Solexa-405329
csp	SM-DNODO	Solexa-405150	Solexa-405330
csp	SM-DNODP	Solexa-405151	Solexa-405331
csp	SM-DNODQ	Solexa-405152	Solexa-405332
csp	SM-DNODR	Solexa-405153	Solexa-405333
csp	SM-DNODS	Solexa-405154	Solexa-405334
csp	SM-DNODT	Solexa-405155	Solexa-405335
csp	SM-DNODU	Solexa-405156	Solexa-405336
csp	SM-DNODV	Solexa-405157	Solexa-405337
csp	SM-DNODW	Solexa-405158	Solexa-405338
csp	SM-DNODX	Solexa-405159	Solexa-405339
csp	SM-DNODY	Solexa-405160	Solexa-405340
csp	SM-DNODZ	Solexa-405161	Solexa-405341
csp	SM-DNOE1	Solexa-405162	Solexa-405342
csp	SM-DNOE2	Solexa-405163	Solexa-405343
csp	SM-DNOE3	Solexa-405164	Solexa-405344
csp	SM-DNOE4	Solexa-405165	Solexa-405345
csp	SM-DNOE5	Solexa-405166	Solexa-405346
csp	SM-DNOE6	Solexa-405167	Solexa-405347
csp	SM-DNOE7	Solexa-405168	Solexa-405348
csp	SM-DNOE8	Solexa-405169	Solexa-405349
csp	SM-DNOE9	Solexa-405170	Solexa-405350
csp	SM-DNOEA	Solexa-405171	Solexa-405351
csp	SM-DNOEB	Solexa-405172	Solexa-405352
csp	SM-DNOEC	Solexa-405173	Solexa-405353
csp	SM-DNOED	Solexa-405174	Solexa-405354
csp	SM-DNOEE	Solexa-405175	Solexa-405355
csp	SM-DNOEF	Solexa-405176	Solexa-405356
csp	SM-DNOEG	Solexa-405177	Solexa-405357
csp	SM-DNOEH	Solexa-405178	Solexa-405358
csp	SM-DNOEI	Solexa-405179	Solexa-405359
csp	SM-DNOEJ	Solexa-405180	Solexa-405360
csp	SM-DNOEK	Solexa-405181	Solexa-405361
csp	SM-DNOEL	Solexa-405182	Solexa-405362
csp	SM-DNOEM	Solexa-405183	Solexa-405363
csp	SM-DNOEN	Solexa-405184	Solexa-405364
csp	SM-DNOEO	Solexa-405185	Solexa-405365
csp	SM-DNOEP	Solexa-405186	Solexa-405366
sera2	100K_malaria_plasmodium_pos_control	Solexa-405189	Solexa-405369
sera2	100_malaria_plasmodium_pos_control	Solexa-405192	Solexa-405372
sera2	10K_malaria_plasmodium_pos_control	Solexa-405190	Solexa-405370
sera2	10M_malaria_plasmodium_pos_control	Solexa-405187	Solexa-405367
sera2	1K_malaria_plasmodium_pos_control	Solexa-405191	Solexa-405371
sera2	1M_malaria_plasmodium_pos_control	Solexa-405188	Solexa-405368
sera2	SM-4JPV4	Solexa-405217	Solexa-405397
sera2	SM-4TSBZ	Solexa-405273	Solexa-405453
sera2	SM-4TSC1	Solexa-405246	Solexa-405426
sera2	SM-4TSC2	Solexa-405272	Solexa-405452
sera2	SM-4TSC3	Solexa-405267	Solexa-405447
sera2	SM-4TSC4	Solexa-405270	Solexa-405450
sera2	SM-4TSC5	Solexa-405262	Solexa-405442
sera2	SM-4TSC6	Solexa-405226	Solexa-405406
sera2	SM-4TSC7	Solexa-405238	Solexa-405418
sera2	SM-4TSC8	Solexa-405237	Solexa-405417
sera2	SM-4TSC9	Solexa-405261	Solexa-405441
sera2	SM-4TSCA	Solexa-405251	Solexa-405431
sera2	SM-4TSCB	Solexa-405216	Solexa-405396
sera2	SM-4TSCC	Solexa-405250	Solexa-405430
sera2	SM-4TSCD	Solexa-405243	Solexa-405423
sera2	SM-4TSCE	Solexa-405222	Solexa-405402
sera2	SM-4TSCF	Solexa-405209	Solexa-405389
sera2	SM-4TSCG	Solexa-405210	Solexa-405390
sera2	SM-4TSCH	Solexa-405215	Solexa-405395
sera2	SM-4TSCI	Solexa-405256	Solexa-405436
sera2	SM-4TSCJ	Solexa-405211	Solexa-405391
sera2	SM-4TSCK	Solexa-405218	Solexa-405398
sera2	SM-4TSCL	Solexa-405212	Solexa-405392
sera2	SM-4TSCM	Solexa-405224	Solexa-405404
sera2	SM-4TSCN	Solexa-405274	Solexa-405454
sera2	SM-4TSCO	Solexa-405248	Solexa-405428
sera2	SM-4TSCQ	Solexa-405258	Solexa-405438
sera2	SM-4TSCR	Solexa-405213	Solexa-405393
sera2	SM-4TSCS	Solexa-405219	Solexa-405399
sera2	SM-4TSCT	Solexa-405244	Solexa-405424
sera2	SM-4TSCU	Solexa-405247	Solexa-405427
sera2	SM-4TSCV	Solexa-405240	Solexa-405420
sera2	SM-4TSCW	Solexa-405253	Solexa-405433
sera2	SM-4TSCX	Solexa-405263	Solexa-405443
sera2	SM-4TSCY	Solexa-405223	Solexa-405403
sera2	SM-4TSCZ	Solexa-405241	Solexa-405421
sera2	SM-4TSD1	Solexa-405269	Solexa-405449
sera2	SM-4TSD2	Solexa-405255	Solexa-405435
sera2	SM-4TSD3	Solexa-405254	Solexa-405434
sera2	SM-4TSD4	Solexa-405275	Solexa-405455
sera2	SM-4TSD5	Solexa-405266	Solexa-405446
sera2	SM-4TSD6	Solexa-405268	Solexa-405448
sera2	SM-4TSD7	Solexa-405271	Solexa-405451
sera2	SM-4TSD8	Solexa-405252	Solexa-405432
sera2	SM-4TSD9	Solexa-405245	Solexa-405425
sera2	SM-4TSDA	Solexa-405229	Solexa-405409
sera2	SM-4TSDB	Solexa-405230	Solexa-405410
sera2	SM-4TSDC	Solexa-405265	Solexa-405445
sera2	SM-4TSDD	Solexa-405249	Solexa-405429
sera2	SM-4TSDE	Solexa-405208	Solexa-405388
sera2	SM-4TSDF	Solexa-405200	Solexa-405380
sera2	SM-4TSDG	Solexa-405207	Solexa-405387
sera2	SM-4TSDH	Solexa-405221	Solexa-405401
sera2	SM-4TSDI	Solexa-405264	Solexa-405444
sera2	SM-4TSDJ	Solexa-405234	Solexa-405414
sera2	SM-4TSDK	Solexa-405206	Solexa-405386
sera2	SM-4TSDL	Solexa-405259	Solexa-405439
sera2	SM-4TSDM	Solexa-405225	Solexa-405405
sera2	SM-4TSDN	Solexa-405196	Solexa-405376
sera2	SM-4TSDO	Solexa-405231	Solexa-405411
sera2	SM-4TSDP	Solexa-405195	Solexa-405375
sera2	SM-4TSDQ	Solexa-405239	Solexa-405419
sera2	SM-4TSDS	Solexa-405202	Solexa-405382
sera2	SM-4TSDT	Solexa-405233	Solexa-405413
sera2	SM-4TSDU	Solexa-405260	Solexa-405440
sera2	SM-4TSDW	Solexa-405199	Solexa-405379
sera2	SM-4TSDX	Solexa-405193	Solexa-405373
sera2	SM-4TSDY	Solexa-405232	Solexa-405412
sera2	SM-4TSDZ	Solexa-405203	Solexa-405383
sera2	SM-4TSE1	Solexa-405220	Solexa-405400
sera2	SM-4TSE2	Solexa-405236	Solexa-405416
sera2	SM-4TSE3	Solexa-405198	Solexa-405378
sera2	SM-4TSE4	Solexa-405204	Solexa-405384
sera2	SM-4TSE5	Solexa-405205	Solexa-405385
sera2	SM-4TSE6	Solexa-405201	Solexa-405381
sera2	SM-4TSEH	Solexa-405227	Solexa-405407
sera2	SM-4TSEI	Solexa-405214	Solexa-405394
sera2	SM-4TSEJ	Solexa-405242	Solexa-405422
sera2	SM-4TSEK	Solexa-405257	Solexa-405437
sera2	SM-4TSEL	Solexa-405194	Solexa-405374
sera2	SM-4TSEM	Solexa-405197	Solexa-405377
sera2	SM-4TSEN	Solexa-405235	Solexa-405415
sera2	SM-4TSEO	Solexa-405228	Solexa-405408
sera2	SM-4ZJ64	Solexa-405277	Solexa-405457
sera2	SM-4ZJ65	Solexa-405278	Solexa-405458
sera2	SM-4ZJXL	Solexa-405276	Solexa-405456
sera2	SM-4ZK3P	Solexa-405280	Solexa-405460
sera2	SM-4ZK4Z	Solexa-405283	Solexa-405463
sera2	SM-4ZK51	Solexa-405288	Solexa-405468
sera2	SM-4ZK53	Solexa-405285	Solexa-405465
sera2	SM-4ZK54	Solexa-405281	Solexa-405461
sera2	SM-4ZK6D	Solexa-405287	Solexa-405467
sera2	SM-4ZK6E	Solexa-405279	Solexa-405459
sera2	SM-4ZK6F	Solexa-405286	Solexa-405466
sera2	SM-4ZK6G	Solexa-405282	Solexa-405462
sera2	SM-4ZK6H	Solexa-405284	Solexa-405464
sera2	SM-DNOCI	Solexa-405109	Solexa-405289
sera2	SM-DNOCJ	Solexa-405110	Solexa-405290
sera2	SM-DNOCK	Solexa-405111	Solexa-405291
sera2	SM-DNOCL	Solexa-405112	Solexa-405292
sera2	SM-DNOCM	Solexa-405113	Solexa-405293
sera2	SM-DNOCN	Solexa-405114	Solexa-405294
sera2	SM-DNOCO	Solexa-405115	Solexa-405295
sera2	SM-DNOCP	Solexa-405116	Solexa-405296
sera2	SM-DNOCQ	Solexa-405117	Solexa-405297
sera2	SM-DNOCR	Solexa-405118	Solexa-405298
sera2	SM-DNOCS	Solexa-405119	Solexa-405299
sera2	SM-DNOCT	Solexa-405120	Solexa-405300
sera2	SM-DNOCU	Solexa-405121	Solexa-405301
sera2	SM-DNOCV	Solexa-405122	Solexa-405302
sera2	SM-DNOCW	Solexa-405123	Solexa-405303
sera2	SM-DNOCX	Solexa-405124	Solexa-405304
sera2	SM-DNOCY	Solexa-405125	Solexa-405305
sera2	SM-DNOCZ	Solexa-405126	Solexa-405306
sera2	SM-DNOD1	Solexa-405127	Solexa-405307
sera2	SM-DNOD2	Solexa-405128	Solexa-405308
sera2	SM-DNOD3	Solexa-405129	Solexa-405309
sera2	SM-DNOD4	Solexa-405130	Solexa-405310
sera2	SM-DNOD5	Solexa-405131	Solexa-405311
sera2	SM-DNOD6	Solexa-405132	Solexa-405312
sera2	SM-DNOD7	Solexa-405133	Solexa-405313
sera2	SM-DNOD8	Solexa-405134	Solexa-405314
sera2	SM-DNOD9	Solexa-405135	Solexa-405315
sera2	SM-DNODA	Solexa-405136	Solexa-405316
sera2	SM-DNODB	Solexa-405137	Solexa-405317
sera2	SM-DNODC	Solexa-405138	Solexa-405318
sera2	SM-DNODD	Solexa-405139	Solexa-405319
sera2	SM-DNODE	Solexa-405140	Solexa-405320
sera2	SM-DNODF	Solexa-405141	Solexa-405321
sera2	SM-DNODG	Solexa-405142	Solexa-405322
sera2	SM-DNODH	Solexa-405143	Solexa-405323
sera2	SM-DNODI	Solexa-405144	Solexa-405324
sera2	SM-DNODJ	Solexa-405145	Solexa-405325
sera2	SM-DNODK	Solexa-405146	Solexa-405326
sera2	SM-DNODL	Solexa-405147	Solexa-405327
sera2	SM-DNODM	Solexa-405148	Solexa-405328
sera2	SM-DNODN	Solexa-405149	Solexa-405329
sera2	SM-DNODO	Solexa-405150	Solexa-405330
sera2	SM-DNODP	Solexa-405151	Solexa-405331
sera2	SM-DNODQ	Solexa-405152	Solexa-405332
sera2	SM-DNODR	Solexa-405153	Solexa-405333
sera2	SM-DNODS	Solexa-405154	Solexa-405334
sera2	SM-DNODT	Solexa-405155	Solexa-405335
sera2	SM-DNODU	Solexa-405156	Solexa-405336
sera2	SM-DNODV	Solexa-405157	Solexa-405337
sera2	SM-DNODW	Solexa-405158	Solexa-405338
sera2	SM-DNODX	Solexa-405159	Solexa-405339
sera2	SM-DNODY	Solexa-405160	Solexa-405340
sera2	SM-DNODZ	Solexa-405161	Solexa-405341
sera2	SM-DNOE1	Solexa-405162	Solexa-405342
sera2	SM-DNOE2	Solexa-405163	Solexa-405343
sera2	SM-DNOE3	Solexa-405164	Solexa-405344
sera2	SM-DNOE4	Solexa-405165	Solexa-405345
sera2	SM-DNOE5	Solexa-405166	Solexa-405346
sera2	SM-DNOE6	Solexa-405167	Solexa-405347
sera2	SM-DNOE7	Solexa-405168	Solexa-405348
sera2	SM-DNOE8	Solexa-405169	Solexa-405349
sera2	SM-DNOE9	Solexa-405170	Solexa-405350
sera2	SM-DNOEA	Solexa-405171	Solexa-405351
sera2	SM-DNOEB	Solexa-405172	Solexa-405352
sera2	SM-DNOEC	Solexa-405173	Solexa-405353
sera2	SM-DNOED	Solexa-405174	Solexa-405354
sera2	SM-DNOEE	Solexa-405175	Solexa-405355
sera2	SM-DNOEF	Solexa-405176	Solexa-405356
sera2	SM-DNOEG	Solexa-405177	Solexa-405357
sera2	SM-DNOEH	Solexa-405178	Solexa-405358
sera2	SM-DNOEI	Solexa-405179	Solexa-405359
sera2	SM-DNOEJ	Solexa-405180	Solexa-405360
sera2	SM-DNOEK	Solexa-405181	Solexa-405361
sera2	SM-DNOEL	Solexa-405182	Solexa-405362
sera2	SM-DNOEM	Solexa-405183	Solexa-405363
sera2	SM-DNOEN	Solexa-405184	Solexa-405364
sera2	SM-DNOEO	Solexa-405185	Solexa-405365
sera2	SM-DNOEP	Solexa-405186	Solexa-405366


###############
###############supp_file_3C-seekdeep-primer_set_file.txt
###############

target	forward	reverse
csp	TTAAGGAACAAGAAGGATAATACCA	AAATGACCCAAACCGAAATG 
sera2	TACTTTCCCTTGCCCTTGTG 	CACTACAGATGAATCTGCTACAGGA 


###############
###############supp_file_3D-seekdeep_1x-group_metadata.txt
###############

sample	sid	contents	well_pos
Solexa-405109	SM-DNOCI	p_falciparum_mock	A01
Solexa-405110	SM-DNOCJ	p_falciparum_mock	A02
Solexa-405111	SM-DNOCK	p_falciparum_mock	A03
Solexa-405112	SM-DNOCL	p_falciparum_mock	A04
Solexa-405113	SM-DNOCM	p_falciparum_mock	A05
Solexa-405114	SM-DNOCN	p_falciparum_mock	A06
Solexa-405115	SM-DNOCO	p_falciparum_mock	A07
Solexa-405116	SM-DNOCP	p_falciparum_mock	A08
Solexa-405117	SM-DNOCQ	p_falciparum_mock	A09
Solexa-405118	SM-DNOCR	p_falciparum_mock	A10
Solexa-405119	SM-DNOCS	p_falciparum_mock	A11
Solexa-405120	SM-DNOCT	p_falciparum_mock	A12
Solexa-405121	SM-DNOCU	p_falciparum_mock	B01
Solexa-405122	SM-DNOCV	p_falciparum_mock	B02
Solexa-405123	SM-DNOCW	p_falciparum_mock	B03
Solexa-405124	SM-DNOCX	p_falciparum_mock	B04
Solexa-405125	SM-DNOCY	p_falciparum_mock	B05
Solexa-405126	SM-DNOCZ	p_falciparum_mock	B06
Solexa-405127	SM-DNOD1	p_falciparum_mock	B07
Solexa-405128	SM-DNOD2	p_falciparum_mock	B08
Solexa-405129	SM-DNOD3	p_falciparum_mock	B09
Solexa-405130	SM-DNOD4	p_falciparum_mock	B10
Solexa-405131	SM-DNOD5	p_falciparum_mock	B11
Solexa-405132	SM-DNOD6	p_falciparum_mock	B12
Solexa-405133	SM-DNOD7	p_falciparum_mock	C01
Solexa-405134	SM-DNOD8	p_falciparum_mock	C02
Solexa-405135	SM-DNOD9	p_falciparum_mock	C03
Solexa-405136	SM-DNODA	p_falciparum_mock	C04
Solexa-405137	SM-DNODB	p_falciparum_mock	C05
Solexa-405138	SM-DNODC	p_falciparum_mock	C06
Solexa-405139	SM-DNODD	p_falciparum_mock	C07
Solexa-405140	SM-DNODE	p_falciparum_mock	C08
Solexa-405141	SM-DNODF	p_falciparum_mock	C09
Solexa-405142	SM-DNODG	p_falciparum_mock	C10
Solexa-405143	SM-DNODH	p_falciparum_mock	C11
Solexa-405144	SM-DNODI	p_falciparum_mock	C12
Solexa-405145	SM-DNODJ	p_falciparum_mock	D01
Solexa-405146	SM-DNODK	p_falciparum_mock	D02
Solexa-405147	SM-DNODL	p_falciparum_mock	D03
Solexa-405148	SM-DNODM	p_falciparum_mock	D04
Solexa-405149	SM-DNODN	p_falciparum_mock	D05
Solexa-405150	SM-DNODO	p_falciparum_mock	D06
Solexa-405151	SM-DNODP	p_falciparum_mock	D07
Solexa-405152	SM-DNODQ	human_dna	D08
Solexa-405153	SM-DNODR	p_falciparum_mock	D09
Solexa-405154	SM-DNODS	p_falciparum_mock	D10
Solexa-405155	SM-DNODT	p_falciparum_mock	D11
Solexa-405156	SM-DNODU	p_falciparum_mock	D12
Solexa-405157	SM-DNODV	p_falciparum_mock	E01
Solexa-405158	SM-DNODW	p_falciparum_mock	E02
Solexa-405159	SM-DNODX	p_falciparum_mock	E03
Solexa-405160	SM-DNODY	p_falciparum_mock	E04
Solexa-405161	SM-DNODZ	p_falciparum_mock	E05
Solexa-405162	SM-DNOE1	p_falciparum_mock	E06
Solexa-405163	SM-DNOE2	p_falciparum_mock	E07
Solexa-405164	SM-DNOE3	p_falciparum_mock	E08
Solexa-405165	SM-DNOE4	p_falciparum_mock	E09
Solexa-405166	SM-DNOE5	p_falciparum_mock	E10
Solexa-405167	SM-DNOE6	p_falciparum_mock	E11
Solexa-405168	SM-DNOE7	p_falciparum_mock	E12
Solexa-405169	SM-DNOE8	p_falciparum_mock	F01
Solexa-405170	SM-DNOE9	p_falciparum_mock	F02
Solexa-405171	SM-DNOEA	p_falciparum_mock	F03
Solexa-405172	SM-DNOEB	p_falciparum_mock	F04
Solexa-405173	SM-DNOEC	p_falciparum_mock	F05
Solexa-405174	SM-DNOED	p_falciparum_mock	F06
Solexa-405175	SM-DNOEE	p_falciparum_mock	F07
Solexa-405176	SM-DNOEF	p_falciparum_mock	F08
Solexa-405177	SM-DNOEG	p_falciparum_mock	F09
Solexa-405178	SM-DNOEH	p_falciparum_mock	F10
Solexa-405179	SM-DNOEI	p_falciparum_mock	F11
Solexa-405180	SM-DNOEJ	p_falciparum_mock	F12
Solexa-405181	SM-DNOEK	p_falciparum_mock	G01
Solexa-405182	SM-DNOEL	p_falciparum_mock	G02
Solexa-405183	SM-DNOEM	p_falciparum_mock	G03
Solexa-405184	SM-DNOEN	p_falciparum_mock	G04
Solexa-405185	SM-DNOEO	p_falciparum_mock	G05
Solexa-405186	SM-DNOEP	water	G06
Solexa-405187	10M_malaria_plasmodium_pos_control	plasmid	G07
Solexa-405188	1M_malaria_plasmodium_pos_control	plasmid	G08
Solexa-405189	100K_malaria_plasmodium_pos_control	plasmid	G09
Solexa-405190	10K_malaria_plasmodium_pos_control	plasmid	G10
Solexa-405191	1K_malaria_plasmodium_pos_control	plasmid	G11
Solexa-405192	100_malaria_plasmodium_pos_control	plasmid	G12
Solexa-405193	SM-4TSDX	patient_blood_spot	A01
Solexa-405194	SM-4TSEL	patient_blood_spot	A02
Solexa-405195	SM-4TSDP	patient_blood_spot	A03
Solexa-405196	SM-4TSDN	patient_blood_spot	A04
Solexa-405197	SM-4TSEM	patient_blood_spot	A05
Solexa-405198	SM-4TSE3	patient_blood_spot	A06
Solexa-405199	SM-4TSDW	patient_blood_spot	A07
Solexa-405200	SM-4TSDF	patient_blood_spot	A08
Solexa-405201	SM-4TSE6	patient_blood_spot	A09
Solexa-405202	SM-4TSDS	patient_blood_spot	A10
Solexa-405203	SM-4TSDZ	patient_blood_spot	A11
Solexa-405204	SM-4TSE4	patient_blood_spot	A12
Solexa-405205	SM-4TSE5	patient_blood_spot	B01
Solexa-405206	SM-4TSDK	blank	B02
Solexa-405207	SM-4TSDG	patient_blood_spot	B03
Solexa-405208	SM-4TSDE	patient_blood_spot	B04
Solexa-405209	SM-4TSCF	patient_blood_spot	B05
Solexa-405210	SM-4TSCG	patient_blood_spot	B06
Solexa-405211	SM-4TSCJ	patient_blood_spot	B07
Solexa-405212	SM-4TSCL	patient_blood_spot	B08
Solexa-405213	SM-4TSCR	patient_blood_spot	B09
Solexa-405214	SM-4TSEI	patient_blood_spot	B10
Solexa-405215	SM-4TSCH	patient_blood_spot	B11
Solexa-405216	SM-4TSCB	patient_blood_spot	B12
Solexa-405217	SM-4JPV4	patient_blood_spot	C01
Solexa-405218	SM-4TSCK	patient_blood_spot	C02
Solexa-405219	SM-4TSCS	patient_blood_spot	C03
Solexa-405220	SM-4TSE1	patient_blood_spot	C04
Solexa-405221	SM-4TSDH	patient_blood_spot	C05
Solexa-405222	SM-4TSCE	patient_blood_spot	C06
Solexa-405223	SM-4TSCY	patient_blood_spot	C07
Solexa-405224	SM-4TSCM	patient_blood_spot	C08
Solexa-405225	SM-4TSDM	patient_blood_spot	C09
Solexa-405226	SM-4TSC6	patient_blood_spot	C10
Solexa-405227	SM-4TSEH	patient_blood_spot	C11
Solexa-405228	SM-4TSEO	patient_blood_spot	C12
Solexa-405229	SM-4TSDA	patient_blood_spot	D01
Solexa-405230	SM-4TSDB	patient_blood_spot	D02
Solexa-405231	SM-4TSDO	patient_blood_spot	D03
Solexa-405232	SM-4TSDY	patient_blood_spot	D04
Solexa-405233	SM-4TSDT	patient_blood_spot	D05
Solexa-405234	SM-4TSDJ	patient_blood_spot	D06
Solexa-405235	SM-4TSEN	patient_blood_spot	D07
Solexa-405236	SM-4TSE2	patient_blood_spot	D08
Solexa-405237	SM-4TSC8	patient_blood_spot	D09
Solexa-405238	SM-4TSC7	patient_blood_spot	D10
Solexa-405239	SM-4TSDQ	patient_blood_spot	D11
Solexa-405240	SM-4TSCV	patient_blood_spot	D12
Solexa-405241	SM-4TSCZ	patient_blood_spot	E01
Solexa-405242	SM-4TSEJ	patient_blood_spot	E02
Solexa-405243	SM-4TSCD	patient_blood_spot	E03
Solexa-405244	SM-4TSCT	patient_blood_spot	E04
Solexa-405245	SM-4TSD9	patient_blood_spot	E05
Solexa-405246	SM-4TSC1	patient_blood_spot	E06
Solexa-405247	SM-4TSCU	patient_blood_spot	E07
Solexa-405248	SM-4TSCO	patient_blood_spot	E08
Solexa-405249	SM-4TSDD	patient_blood_spot	E09
Solexa-405250	SM-4TSCC	patient_blood_spot	E10
Solexa-405251	SM-4TSCA	patient_blood_spot	E11
Solexa-405252	SM-4TSD8	patient_blood_spot	E12
Solexa-405253	SM-4TSCW	patient_blood_spot	F01
Solexa-405254	SM-4TSD3	patient_blood_spot	F02
Solexa-405255	SM-4TSD2	patient_blood_spot	F03
Solexa-405256	SM-4TSCI	patient_blood_spot	F04
Solexa-405257	SM-4TSEK	patient_blood_spot	F05
Solexa-405258	SM-4TSCQ	patient_blood_spot	F06
Solexa-405259	SM-4TSDL	patient_blood_spot	F07
Solexa-405260	SM-4TSDU	patient_blood_spot	F08
Solexa-405261	SM-4TSC9	patient_blood_spot	F09
Solexa-405262	SM-4TSC5	patient_blood_spot	F10
Solexa-405263	SM-4TSCX	patient_blood_spot	F11
Solexa-405264	SM-4TSDI	patient_blood_spot	F12
Solexa-405265	SM-4TSDC	patient_blood_spot	G01
Solexa-405266	SM-4TSD5	patient_blood_spot	G02
Solexa-405267	SM-4TSC3	patient_blood_spot	G03
Solexa-405268	SM-4TSD6	patient_blood_spot	G04
Solexa-405269	SM-4TSD1	patient_blood_spot	G05
Solexa-405270	SM-4TSC4	patient_blood_spot	G06
Solexa-405271	SM-4TSD7	patient_blood_spot	G07
Solexa-405272	SM-4TSC2	patient_blood_spot	G08
Solexa-405273	SM-4TSBZ	patient_blood_spot	G09
Solexa-405274	SM-4TSCN	patient_blood_spot	G10
Solexa-405275	SM-4TSD4	patient_blood_spot	G11
Solexa-405276	SM-4ZJXL	patient_blood_spot	G12
Solexa-405277	SM-4ZJ64	patient_blood_spot	H01
Solexa-405278	SM-4ZJ65	patient_blood_spot	H02
Solexa-405279	SM-4ZK6E	patient_blood_spot	H03
Solexa-405280	SM-4ZK3P	patient_blood_spot	H04
Solexa-405281	SM-4ZK54	patient_blood_spot	H05
Solexa-405282	SM-4ZK6G	patient_blood_spot	H06
Solexa-405283	SM-4ZK4Z	patient_blood_spot	H07
Solexa-405284	SM-4ZK6H	patient_blood_spot	H08
Solexa-405285	SM-4ZK53	patient_blood_spot	H09
Solexa-405286	SM-4ZK6F	patient_blood_spot	H10
Solexa-405287	SM-4ZK6D	patient_blood_spot	H11
Solexa-405288	SM-4ZK51	patient_blood_spot	H12
Solexa-405289	SM-DNOCI	p_falciparum_mock	A01
Solexa-405290	SM-DNOCJ	p_falciparum_mock	A02
Solexa-405291	SM-DNOCK	p_falciparum_mock	A03
Solexa-405292	SM-DNOCL	p_falciparum_mock	A04
Solexa-405293	SM-DNOCM	p_falciparum_mock	A05
Solexa-405294	SM-DNOCN	p_falciparum_mock	A06
Solexa-405295	SM-DNOCO	p_falciparum_mock	A07
Solexa-405296	SM-DNOCP	p_falciparum_mock	A08
Solexa-405297	SM-DNOCQ	p_falciparum_mock	A09
Solexa-405298	SM-DNOCR	p_falciparum_mock	A10
Solexa-405299	SM-DNOCS	p_falciparum_mock	A11
Solexa-405300	SM-DNOCT	p_falciparum_mock	A12
Solexa-405301	SM-DNOCU	p_falciparum_mock	B01
Solexa-405302	SM-DNOCV	p_falciparum_mock	B02
Solexa-405303	SM-DNOCW	p_falciparum_mock	B03
Solexa-405304	SM-DNOCX	p_falciparum_mock	B04
Solexa-405305	SM-DNOCY	p_falciparum_mock	B05
Solexa-405306	SM-DNOCZ	p_falciparum_mock	B06
Solexa-405307	SM-DNOD1	p_falciparum_mock	B07
Solexa-405308	SM-DNOD2	p_falciparum_mock	B08
Solexa-405309	SM-DNOD3	p_falciparum_mock	B09
Solexa-405310	SM-DNOD4	p_falciparum_mock	B10
Solexa-405311	SM-DNOD5	p_falciparum_mock	B11
Solexa-405312	SM-DNOD6	p_falciparum_mock	B12
Solexa-405313	SM-DNOD7	p_falciparum_mock	C01
Solexa-405314	SM-DNOD8	p_falciparum_mock	C02
Solexa-405315	SM-DNOD9	p_falciparum_mock	C03
Solexa-405316	SM-DNODA	p_falciparum_mock	C04
Solexa-405317	SM-DNODB	p_falciparum_mock	C05
Solexa-405318	SM-DNODC	p_falciparum_mock	C06
Solexa-405319	SM-DNODD	p_falciparum_mock	C07
Solexa-405320	SM-DNODE	p_falciparum_mock	C08
Solexa-405321	SM-DNODF	p_falciparum_mock	C09
Solexa-405322	SM-DNODG	p_falciparum_mock	C10
Solexa-405323	SM-DNODH	p_falciparum_mock	C11
Solexa-405324	SM-DNODI	p_falciparum_mock	C12
Solexa-405325	SM-DNODJ	p_falciparum_mock	D01
Solexa-405326	SM-DNODK	p_falciparum_mock	D02
Solexa-405327	SM-DNODL	p_falciparum_mock	D03
Solexa-405328	SM-DNODM	p_falciparum_mock	D04
Solexa-405329	SM-DNODN	p_falciparum_mock	D05
Solexa-405330	SM-DNODO	p_falciparum_mock	D06
Solexa-405331	SM-DNODP	p_falciparum_mock	D07
Solexa-405332	SM-DNODQ	human_dna	D08
Solexa-405333	SM-DNODR	p_falciparum_mock	D09
Solexa-405334	SM-DNODS	p_falciparum_mock	D10
Solexa-405335	SM-DNODT	p_falciparum_mock	D11
Solexa-405336	SM-DNODU	p_falciparum_mock	D12
Solexa-405337	SM-DNODV	p_falciparum_mock	E01
Solexa-405338	SM-DNODW	p_falciparum_mock	E02
Solexa-405339	SM-DNODX	p_falciparum_mock	E03
Solexa-405340	SM-DNODY	p_falciparum_mock	E04
Solexa-405341	SM-DNODZ	p_falciparum_mock	E05
Solexa-405342	SM-DNOE1	p_falciparum_mock	E06
Solexa-405343	SM-DNOE2	p_falciparum_mock	E07
Solexa-405344	SM-DNOE3	p_falciparum_mock	E08
Solexa-405345	SM-DNOE4	p_falciparum_mock	E09
Solexa-405346	SM-DNOE5	p_falciparum_mock	E10
Solexa-405347	SM-DNOE6	p_falciparum_mock	E11
Solexa-405348	SM-DNOE7	p_falciparum_mock	E12
Solexa-405349	SM-DNOE8	p_falciparum_mock	F01
Solexa-405350	SM-DNOE9	p_falciparum_mock	F02
Solexa-405351	SM-DNOEA	p_falciparum_mock	F03
Solexa-405352	SM-DNOEB	p_falciparum_mock	F04
Solexa-405353	SM-DNOEC	p_falciparum_mock	F05
Solexa-405354	SM-DNOED	p_falciparum_mock	F06
Solexa-405355	SM-DNOEE	p_falciparum_mock	F07
Solexa-405356	SM-DNOEF	p_falciparum_mock	F08
Solexa-405357	SM-DNOEG	p_falciparum_mock	F09
Solexa-405358	SM-DNOEH	p_falciparum_mock	F10
Solexa-405359	SM-DNOEI	p_falciparum_mock	F11
Solexa-405360	SM-DNOEJ	p_falciparum_mock	F12
Solexa-405361	SM-DNOEK	p_falciparum_mock	G01
Solexa-405362	SM-DNOEL	p_falciparum_mock	G02
Solexa-405363	SM-DNOEM	p_falciparum_mock	G03
Solexa-405364	SM-DNOEN	p_falciparum_mock	G04
Solexa-405365	SM-DNOEO	p_falciparum_mock	G05
Solexa-405366	SM-DNOEP	water	G06
Solexa-405367	10M_malaria_plasmodium_pos_control	plasmid	G07
Solexa-405368	1M_malaria_plasmodium_pos_control	plasmid	G08
Solexa-405369	100K_malaria_plasmodium_pos_control	plasmid	G09
Solexa-405370	10K_malaria_plasmodium_pos_control	plasmid	G10
Solexa-405371	1K_malaria_plasmodium_pos_control	plasmid	G11
Solexa-405372	100_malaria_plasmodium_pos_control	plasmid	G12
Solexa-405373	SM-4TSDX	patient_blood_spot	A01
Solexa-405374	SM-4TSEL	patient_blood_spot	A02
Solexa-405375	SM-4TSDP	patient_blood_spot	A03
Solexa-405376	SM-4TSDN	patient_blood_spot	A04
Solexa-405377	SM-4TSEM	patient_blood_spot	A05
Solexa-405378	SM-4TSE3	patient_blood_spot	A06
Solexa-405379	SM-4TSDW	patient_blood_spot	A07
Solexa-405380	SM-4TSDF	patient_blood_spot	A08
Solexa-405381	SM-4TSE6	patient_blood_spot	A09
Solexa-405382	SM-4TSDS	patient_blood_spot	A10
Solexa-405383	SM-4TSDZ	patient_blood_spot	A11
Solexa-405384	SM-4TSE4	patient_blood_spot	A12
Solexa-405385	SM-4TSE5	patient_blood_spot	B01
Solexa-405386	SM-4TSDK	blank	B02
Solexa-405387	SM-4TSDG	patient_blood_spot	B03
Solexa-405388	SM-4TSDE	patient_blood_spot	B04
Solexa-405389	SM-4TSCF	patient_blood_spot	B05
Solexa-405390	SM-4TSCG	patient_blood_spot	B06
Solexa-405391	SM-4TSCJ	patient_blood_spot	B07
Solexa-405392	SM-4TSCL	patient_blood_spot	B08
Solexa-405393	SM-4TSCR	patient_blood_spot	B09
Solexa-405394	SM-4TSEI	patient_blood_spot	B10
Solexa-405395	SM-4TSCH	patient_blood_spot	B11
Solexa-405396	SM-4TSCB	patient_blood_spot	B12
Solexa-405397	SM-4JPV4	patient_blood_spot	C01
Solexa-405398	SM-4TSCK	patient_blood_spot	C02
Solexa-405399	SM-4TSCS	patient_blood_spot	C03
Solexa-405400	SM-4TSE1	patient_blood_spot	C04
Solexa-405401	SM-4TSDH	patient_blood_spot	C05
Solexa-405402	SM-4TSCE	patient_blood_spot	C06
Solexa-405403	SM-4TSCY	patient_blood_spot	C07
Solexa-405404	SM-4TSCM	patient_blood_spot	C08
Solexa-405405	SM-4TSDM	patient_blood_spot	C09
Solexa-405406	SM-4TSC6	patient_blood_spot	C10
Solexa-405407	SM-4TSEH	patient_blood_spot	C11
Solexa-405408	SM-4TSEO	patient_blood_spot	C12
Solexa-405409	SM-4TSDA	patient_blood_spot	D01
Solexa-405410	SM-4TSDB	patient_blood_spot	D02
Solexa-405411	SM-4TSDO	patient_blood_spot	D03
Solexa-405412	SM-4TSDY	patient_blood_spot	D04
Solexa-405413	SM-4TSDT	patient_blood_spot	D05
Solexa-405414	SM-4TSDJ	patient_blood_spot	D06
Solexa-405415	SM-4TSEN	patient_blood_spot	D07
Solexa-405416	SM-4TSE2	patient_blood_spot	D08
Solexa-405417	SM-4TSC8	patient_blood_spot	D09
Solexa-405418	SM-4TSC7	patient_blood_spot	D10
Solexa-405419	SM-4TSDQ	patient_blood_spot	D11
Solexa-405420	SM-4TSCV	patient_blood_spot	D12
Solexa-405421	SM-4TSCZ	patient_blood_spot	E01
Solexa-405422	SM-4TSEJ	patient_blood_spot	E02
Solexa-405423	SM-4TSCD	patient_blood_spot	E03
Solexa-405424	SM-4TSCT	patient_blood_spot	E04
Solexa-405425	SM-4TSD9	patient_blood_spot	E05
Solexa-405426	SM-4TSC1	patient_blood_spot	E06
Solexa-405427	SM-4TSCU	patient_blood_spot	E07
Solexa-405428	SM-4TSCO	patient_blood_spot	E08
Solexa-405429	SM-4TSDD	patient_blood_spot	E09
Solexa-405430	SM-4TSCC	patient_blood_spot	E10
Solexa-405431	SM-4TSCA	patient_blood_spot	E11
Solexa-405432	SM-4TSD8	patient_blood_spot	E12
Solexa-405433	SM-4TSCW	patient_blood_spot	F01
Solexa-405434	SM-4TSD3	patient_blood_spot	F02
Solexa-405435	SM-4TSD2	patient_blood_spot	F03
Solexa-405436	SM-4TSCI	patient_blood_spot	F04
Solexa-405437	SM-4TSEK	patient_blood_spot	F05
Solexa-405438	SM-4TSCQ	patient_blood_spot	F06
Solexa-405439	SM-4TSDL	patient_blood_spot	F07
Solexa-405440	SM-4TSDU	patient_blood_spot	F08
Solexa-405441	SM-4TSC9	patient_blood_spot	F09
Solexa-405442	SM-4TSC5	patient_blood_spot	F10
Solexa-405443	SM-4TSCX	patient_blood_spot	F11
Solexa-405444	SM-4TSDI	patient_blood_spot	F12
Solexa-405445	SM-4TSDC	patient_blood_spot	G01
Solexa-405446	SM-4TSD5	patient_blood_spot	G02
Solexa-405447	SM-4TSC3	patient_blood_spot	G03
Solexa-405448	SM-4TSD6	patient_blood_spot	G04
Solexa-405449	SM-4TSD1	patient_blood_spot	G05
Solexa-405450	SM-4TSC4	patient_blood_spot	G06
Solexa-405451	SM-4TSD7	patient_blood_spot	G07
Solexa-405452	SM-4TSC2	patient_blood_spot	G08
Solexa-405453	SM-4TSBZ	patient_blood_spot	G09
Solexa-405454	SM-4TSCN	patient_blood_spot	G10
Solexa-405455	SM-4TSD4	patient_blood_spot	G11
Solexa-405456	SM-4ZJXL	patient_blood_spot	G12
Solexa-405457	SM-4ZJ64	patient_blood_spot	H01
Solexa-405458	SM-4ZJ65	patient_blood_spot	H02
Solexa-405459	SM-4ZK6E	patient_blood_spot	H03
Solexa-405460	SM-4ZK3P	patient_blood_spot	H04
Solexa-405461	SM-4ZK54	patient_blood_spot	H05
Solexa-405462	SM-4ZK6G	patient_blood_spot	H06
Solexa-405463	SM-4ZK4Z	patient_blood_spot	H07
Solexa-405464	SM-4ZK6H	patient_blood_spot	H08
Solexa-405465	SM-4ZK53	patient_blood_spot	H09
Solexa-405466	SM-4ZK6F	patient_blood_spot	H10
Solexa-405467	SM-4ZK6D	patient_blood_spot	H11
Solexa-405468	SM-4ZK51	patient_blood_spot	H12


###############
###############supp_file_3E-seekdeep_2x-group_metadata.txt
###############

sample	parasite_density	strains
SM-DNOCI	1	3d7
SM-DNOCJ	5	3d7
SM-DNOCK	10	3d7
SM-DNOCL	20	3d7
SM-DNOCM	30	3d7
SM-DNOCN	50	3d7
SM-DNOCO	1	3d7;Mcamp
SM-DNOCP	1	3d7;Mcamp
SM-DNOCQ	1	3d7;Mcamp
SM-DNOCR	1	3d7;Mcamp
SM-DNOCS	5	3d7;Mcamp
SM-DNOCT	5	3d7;Mcamp
SM-DNOCU	5	3d7;Mcamp
SM-DNOCV	5	3d7;Mcamp
SM-DNOCW	10	3d7;Mcamp
SM-DNOCX	10	3d7;Mcamp
SM-DNOCY	10	3d7;Mcamp
SM-DNOCZ	10	3d7;Mcamp
SM-DNOD1	20	3d7;Mcamp
SM-DNOD2	20	3d7;Mcamp
SM-DNOD3	20	3d7;Mcamp
SM-DNOD4	20	3d7;Mcamp
SM-DNOD5	30	3d7;Mcamp
SM-DNOD6	30	3d7;Mcamp
SM-DNOD7	30	3d7;Mcamp
SM-DNOD8	30	3d7;Mcamp
SM-DNOD9	50	3d7;Mcamp
SM-DNODA	50	3d7;Mcamp
SM-DNODB	50	3d7;Mcamp
SM-DNODC	50	3d7;Mcamp
SM-DNODD	1	3d7;Mcamp;Th135.09;Th002.09
SM-DNODE	5	3d7;Mcamp;Th135.09;Th002.09
SM-DNODF	10	3d7;Mcamp;Th135.09;Th002.09
SM-DNODG	20	3d7;Mcamp;Th135.09;Th002.09
SM-DNODH	30	3d7;Mcamp;Th135.09;Th002.09
SM-DNODI	50	3d7;Mcamp;Th135.09;Th002.09
SM-DNODJ	1	3d7;Mcamp;Th135.09;Th002.09;Th029.09
SM-DNODK	5	3d7;Mcamp;Th135.09;Th002.09;Th029.09
SM-DNODL	10	3d7;Mcamp;Th135.09;Th002.09;Th029.09
SM-DNODM	20	3d7;Mcamp;Th135.09;Th002.09;Th029.09
SM-DNODN	30	3d7;Mcamp;Th135.09;Th002.09;Th029.09
SM-DNODO	50	3d7;Mcamp;Th135.09;Th002.09;Th029.09
SM-DNODP	200	Dd2
SM-DNODQ	0	Human
SM-DNODR	1	Mcamp
SM-DNODS	5	Mcamp
SM-DNODT	10	Mcamp
SM-DNODU	20	Mcamp
SM-DNODV	30	Mcamp
SM-DNODW	50	Mcamp
SM-DNODX	100	Mcamp;Th135.09
SM-DNODY	100	Mcamp;Th135.09
SM-DNODZ	100	Mcamp;Th135.09
SM-DNOE1	200	Mcamp;Th135.09
SM-DNOE2	200	Mcamp;Th135.09
SM-DNOE3	200	Mcamp;Th135.09
SM-DNOE4	20	Th002.09
SM-DNOE5	30	Th002.09
SM-DNOE6	50	Th002.09
SM-DNOE7	1	Th135.09
SM-DNOE8	5	Th135.09
SM-DNOE9	10	Th135.09
SM-DNOEA	20	Th135.09
SM-DNOEB	30	Th135.09
SM-DNOEC	50	Th135.09
SM-DNOED	1	Th135.09;Th002.09;Th029.09
SM-DNOEE	1	Th135.09;Th002.09;Th029.09
SM-DNOEF	5	Th135.09;Th002.09;Th029.09
SM-DNOEG	5	Th135.09;Th002.09;Th029.09
SM-DNOEH	10	Th135.09;Th002.09;Th029.09
SM-DNOEI	10	Th135.09;Th002.09;Th029.09
SM-DNOEJ	20	Th135.09;Th002.09;Th029.09
SM-DNOEK	20	Th135.09;Th002.09;Th029.09
SM-DNOEL	30	Th135.09;Th002.09;Th029.09
SM-DNOEM	30	Th135.09;Th002.09;Th029.09
SM-DNOEN	50	Th135.09;Th002.09;Th029.09
SM-DNOEO	50	Th135.09;Th002.09;Th029.09
SM-DNOEP	0	Water
10M_malaria_plasmodium_pos_control	0	plasmid
1M_malaria_plasmodium_pos_control	0	plasmid
100K_malaria_plasmodium_pos_control	0	plasmid
10K_malaria_plasmodium_pos_control	0	plasmid
1K_malaria_plasmodium_pos_control	0	plasmid
100_malaria_plasmodium_pos_control	0	plasmid
SM-4TSDX	75	patient_blood_spot
SM-4TSEL	75	patient_blood_spot
SM-4TSDP	75	patient_blood_spot
SM-4TSDN	75	patient_blood_spot
SM-4TSEM	75	patient_blood_spot
SM-4TSE3	75	patient_blood_spot
SM-4TSDW	75	patient_blood_spot
SM-4TSDF	75	patient_blood_spot
SM-4TSE6	75	patient_blood_spot
SM-4TSDS	75	patient_blood_spot
SM-4TSDZ	75	patient_blood_spot
SM-4TSE4	75	patient_blood_spot
SM-4TSE5	75	patient_blood_spot
SM-4TSDK	0	blank
SM-4TSDG	75	patient_blood_spot
SM-4TSDE	75	patient_blood_spot
SM-4TSCF	75	patient_blood_spot
SM-4TSCG	75	patient_blood_spot
SM-4TSCJ	75	patient_blood_spot
SM-4TSCL	75	patient_blood_spot
SM-4TSCR	75	patient_blood_spot
SM-4TSEI	75	patient_blood_spot
SM-4TSCH	75	patient_blood_spot
SM-4TSCB	75	patient_blood_spot
SM-4JPV4	75	patient_blood_spot
SM-4TSCK	75	patient_blood_spot
SM-4TSCS	75	patient_blood_spot
SM-4TSE1	75	patient_blood_spot
SM-4TSDH	75	patient_blood_spot
SM-4TSCE	75	patient_blood_spot
SM-4TSCY	75	patient_blood_spot
SM-4TSCM	75	patient_blood_spot
SM-4TSDM	75	patient_blood_spot
SM-4TSC6	75	patient_blood_spot
SM-4TSEH	75	patient_blood_spot
SM-4TSEO	75	patient_blood_spot
SM-4TSDA	75	patient_blood_spot
SM-4TSDB	75	patient_blood_spot
SM-4TSDO	75	patient_blood_spot
SM-4TSDY	75	patient_blood_spot
SM-4TSDT	75	patient_blood_spot
SM-4TSDJ	75	patient_blood_spot
SM-4TSEN	75	patient_blood_spot
SM-4TSE2	75	patient_blood_spot
SM-4TSC8	75	patient_blood_spot
SM-4TSC7	75	patient_blood_spot
SM-4TSDQ	75	patient_blood_spot
SM-4TSCV	75	patient_blood_spot
SM-4TSCZ	75	patient_blood_spot
SM-4TSEJ	75	patient_blood_spot
SM-4TSCD	75	patient_blood_spot
SM-4TSCT	75	patient_blood_spot
SM-4TSD9	75	patient_blood_spot
SM-4TSC1	75	patient_blood_spot
SM-4TSCU	75	patient_blood_spot
SM-4TSCO	75	patient_blood_spot
SM-4TSDD	75	patient_blood_spot
SM-4TSCC	75	patient_blood_spot
SM-4TSCA	75	patient_blood_spot
SM-4TSD8	75	patient_blood_spot
SM-4TSCW	75	patient_blood_spot
SM-4TSD3	75	patient_blood_spot
SM-4TSD2	75	patient_blood_spot
SM-4TSCI	75	patient_blood_spot
SM-4TSEK	75	patient_blood_spot
SM-4TSCQ	75	patient_blood_spot
SM-4TSDL	75	patient_blood_spot
SM-4TSDU	75	patient_blood_spot
SM-4TSC9	75	patient_blood_spot
SM-4TSC5	75	patient_blood_spot
SM-4TSCX	75	patient_blood_spot
SM-4TSDI	75	patient_blood_spot
SM-4TSDC	75	patient_blood_spot
SM-4TSD5	75	patient_blood_spot
SM-4TSC3	75	patient_blood_spot
SM-4TSD6	75	patient_blood_spot
SM-4TSD1	75	patient_blood_spot
SM-4TSC4	75	patient_blood_spot
SM-4TSD7	75	patient_blood_spot
SM-4TSC2	75	patient_blood_spot
SM-4TSBZ	75	patient_blood_spot
SM-4TSCN	75	patient_blood_spot
SM-4TSD4	75	patient_blood_spot
SM-4ZJXL	75	patient_blood_spot
SM-4ZJ64	75	patient_blood_spot
SM-4ZJ65	75	patient_blood_spot
SM-4ZK6E	75	patient_blood_spot
SM-4ZK3P	75	patient_blood_spot
SM-4ZK54	75	patient_blood_spot
SM-4ZK6G	75	patient_blood_spot
SM-4ZK4Z	75	patient_blood_spot
SM-4ZK6H	75	patient_blood_spot
SM-4ZK53	75	patient_blood_spot
SM-4ZK6F	75	patient_blood_spot
SM-4ZK6D	75	patient_blood_spot
SM-4ZK51	75	patient_blood_spot


###############
###############supp_file_3F-seekdeep-parameters_file-illumina_lkmer1_hq1.txt
###############

stopCheck:smallCutoff:1baseIndel:2baseIndel:>2baseIndel:HQMismatches:LQMismatches:LKMismatches
100:3:1:0:0:0:0:1
100:3:2:0:0:0:0:1
100:3:2:0:0:0:1:1
100:3:2:0:0:0:2:1
100:3:2:0:0:0:3:1
100:3:2:0:0:0:4:1
100:3:2:0:0:0:5:1
100:3:2:0:0:0:6:1
100:3:2:0:0:0:7:1
100:3:2:0:0:1:8:1
100:3:2:0:0:1:8:1
100:0:1:0:0:0:0:1
100:0:2:0:0:0:0:1
100:0:2:0:0:0:1:1
100:0:2:0:0:0:2:1
100:0:2:0:0:0:3:1
100:0:2:0:0:0:4:1
100:0:2:0:0:0:5:1
100:0:2:0:0:0:6:1
100:0:2:0:0:0:7:1
100:0:2:0:0:1:8:1
100:0:2:0:0:1:8:1


###############
###############supp_file_4A-pasec-config.json
###############

{
  "##_COMMENT_1##": "INPUTS",
  "pasec.ref": "/seq/plasmodium/tfarrell/rtss/data/references/pf3d7_genome_w_plasmids.fasta",
  "pasec.amplicons": ["csp", "sera2"],
  "pasec.output_dir": "/seq/plasmodium/tfarrell/rtss/data/amp_validation_201707/analysis/pasec-mask/",
  "pasec.bam_paths_file": "/seq/plasmodium/tfarrell/rtss/data/amp_validation_201707/aligned_bam_paths.txt",
  "pasec.run_seq_metadata": "/seq/plasmodium/tfarrell/rtss/data/metadata/amp_validation_201707_solexa_key.csv",
  "pasec.run_sample_metadata": "/seq/plasmodium/tfarrell/rtss/data/metadata/amp_validation_201707_sample_key.csv",
  "pasec.amplicon_bed_file": "/seq/plasmodium/tfarrell/rtss/data/references/amplicon_coordinates.bed",
  "pasec.amplicon_bed_index_map": {"sera2": "1", "csp": "2"},
  "pasec.mask_file": "/seq/plasmodium/tfarrell/rtss/data/references/mask_intervals.bed",
  "pasec.known_haplotypes": "/seq/plasmodium/tfarrell/rtss/data/references/mock_sample_haplotypes.tsv",

  "##_COMMENT_2##": "TOOLS",
  "pasec.path_to_flash": "/seq/plasmodium/early/tools/FLASH-1.2.11/flash",
  "pasec.generate_haplotypes_script_path": "/seq/plasmodium/tfarrell/rtss/code/pasec/src/generate_haplotypes/generate_haplotypes.rb",
  "pasec.compute_read_metrics_script_path": "/seq/plasmodium/tfarrell/rtss/code/pasec/src/generate_haplotypes/compute_plot_read_metrics.py",
  "pasec.run_analysis_script_path": "/seq/plasmodium/tfarrell/rtss/code/pasec/src/process_haplotypes/process_haplotypes.py",

  "##_COMMENT_3##": "ALIGNMENT",
  "pasec.realign": false,
  "pasec.bwa_aligner": "mem",

  "##_COMMENT_4##": "FILTERING/CLUSTERING",
  "pasec.print_reads": false,
  "pasec.min_haplotype_cov": {"csp": 2, "sera2": 2},
  "pasec.haplotype_cluster_dist": {"csp": 1, "sera2": 1},
  "pasec.min_haplotype_freq": {"csp": 0.01, "sera2": 0.005},	
  "pasec.haplotype_cluster_cov_ratio": {"csp": 0.15, "sera2": 0.15},
  "pasec.analyze_run.min_population_freq": 0.0005, 
  
  "pasec.analyze_run.run_id": "validation_201707-mask"
}


###############
###############supp_file_4B-pasec-amplicon_coords.bed
###############

Pf3D7_02_v3	320763	321020	sera2	225
Pf3D7_03_v3	221352	221639	csp	250
csp_plasmid	1	333	csp_plasmid	333
sera2_plasmid	1	304	sera2_plasmid	304


###############
###############supp_file_4C-pasec-solexa_key.csv
###############

Solexa_ID,seq,malaria,contents,well_pos,Sample_ID,plate_num
Solexa-405109,+,+,p_falciparum_mock,A01,SM-DNOCI,1
Solexa-405110,+,+,p_falciparum_mock,A02,SM-DNOCJ,1
Solexa-405111,+,+,p_falciparum_mock,A03,SM-DNOCK,1
Solexa-405112,+,+,p_falciparum_mock,A04,SM-DNOCL,1
Solexa-405113,+,+,p_falciparum_mock,A05,SM-DNOCM,1
Solexa-405114,+,+,p_falciparum_mock,A06,SM-DNOCN,1
Solexa-405115,+,+,p_falciparum_mock,A07,SM-DNOCO,1
Solexa-405116,+,+,p_falciparum_mock,A08,SM-DNOCP,1
Solexa-405117,+,+,p_falciparum_mock,A09,SM-DNOCQ,1
Solexa-405118,+,+,p_falciparum_mock,A10,SM-DNOCR,1
Solexa-405119,+,+,p_falciparum_mock,A11,SM-DNOCS,1
Solexa-405120,+,+,p_falciparum_mock,A12,SM-DNOCT,1
Solexa-405121,+,+,p_falciparum_mock,B01,SM-DNOCU,1
Solexa-405122,+,+,p_falciparum_mock,B02,SM-DNOCV,1
Solexa-405123,+,+,p_falciparum_mock,B03,SM-DNOCW,1
Solexa-405124,+,+,p_falciparum_mock,B04,SM-DNOCX,1
Solexa-405125,+,+,p_falciparum_mock,B05,SM-DNOCY,1
Solexa-405126,+,+,p_falciparum_mock,B06,SM-DNOCZ,1
Solexa-405127,+,+,p_falciparum_mock,B07,SM-DNOD1,1
Solexa-405128,+,+,p_falciparum_mock,B08,SM-DNOD2,1
Solexa-405129,+,+,p_falciparum_mock,B09,SM-DNOD3,1
Solexa-405130,+,+,p_falciparum_mock,B10,SM-DNOD4,1
Solexa-405131,+,+,p_falciparum_mock,B11,SM-DNOD5,1
Solexa-405132,+,+,p_falciparum_mock,B12,SM-DNOD6,1
Solexa-405133,+,+,p_falciparum_mock,C01,SM-DNOD7,1
Solexa-405134,+,+,p_falciparum_mock,C02,SM-DNOD8,1
Solexa-405135,+,+,p_falciparum_mock,C03,SM-DNOD9,1
Solexa-405136,+,+,p_falciparum_mock,C04,SM-DNODA,1
Solexa-405137,+,+,p_falciparum_mock,C05,SM-DNODB,1
Solexa-405138,+,+,p_falciparum_mock,C06,SM-DNODC,1
Solexa-405139,+,+,p_falciparum_mock,C07,SM-DNODD,1
Solexa-405140,+,+,p_falciparum_mock,C08,SM-DNODE,1
Solexa-405141,+,+,p_falciparum_mock,C09,SM-DNODF,1
Solexa-405142,+,+,p_falciparum_mock,C10,SM-DNODG,1
Solexa-405143,+,+,p_falciparum_mock,C11,SM-DNODH,1
Solexa-405144,+,+,p_falciparum_mock,C12,SM-DNODI,1
Solexa-405145,+,+,p_falciparum_mock,D01,SM-DNODJ,1
Solexa-405146,+,+,p_falciparum_mock,D02,SM-DNODK,1
Solexa-405147,+,+,p_falciparum_mock,D03,SM-DNODL,1
Solexa-405148,+,+,p_falciparum_mock,D04,SM-DNODM,1
Solexa-405149,+,+,p_falciparum_mock,D05,SM-DNODN,1
Solexa-405150,+,+,p_falciparum_mock,D06,SM-DNODO,1
Solexa-405151,+,+,p_falciparum_mock,D07,SM-DNODP,1
Solexa-405152,+,-,human_dna,D08,SM-DNODQ,1
Solexa-405153,+,+,p_falciparum_mock,D09,SM-DNODR,1
Solexa-405154,+,+,p_falciparum_mock,D10,SM-DNODS,1
Solexa-405155,+,+,p_falciparum_mock,D11,SM-DNODT,1
Solexa-405156,+,+,p_falciparum_mock,D12,SM-DNODU,1
Solexa-405157,+,+,p_falciparum_mock,E01,SM-DNODV,1
Solexa-405158,+,+,p_falciparum_mock,E02,SM-DNODW,1
Solexa-405159,+,+,p_falciparum_mock,E03,SM-DNODX,1
Solexa-405160,+,+,p_falciparum_mock,E04,SM-DNODY,1
Solexa-405161,+,+,p_falciparum_mock,E05,SM-DNODZ,1
Solexa-405162,+,+,p_falciparum_mock,E06,SM-DNOE1,1
Solexa-405163,+,+,p_falciparum_mock,E07,SM-DNOE2,1
Solexa-405164,+,+,p_falciparum_mock,E08,SM-DNOE3,1
Solexa-405165,+,+,p_falciparum_mock,E09,SM-DNOE4,1
Solexa-405166,+,+,p_falciparum_mock,E10,SM-DNOE5,1
Solexa-405167,+,+,p_falciparum_mock,E11,SM-DNOE6,1
Solexa-405168,+,+,p_falciparum_mock,E12,SM-DNOE7,1
Solexa-405169,+,+,p_falciparum_mock,F01,SM-DNOE8,1
Solexa-405170,+,+,p_falciparum_mock,F02,SM-DNOE9,1
Solexa-405171,+,+,p_falciparum_mock,F03,SM-DNOEA,1
Solexa-405172,+,+,p_falciparum_mock,F04,SM-DNOEB,1
Solexa-405173,+,+,p_falciparum_mock,F05,SM-DNOEC,1
Solexa-405174,+,+,p_falciparum_mock,F06,SM-DNOED,1
Solexa-405175,+,+,p_falciparum_mock,F07,SM-DNOEE,1
Solexa-405176,+,+,p_falciparum_mock,F08,SM-DNOEF,1
Solexa-405177,+,+,p_falciparum_mock,F09,SM-DNOEG,1
Solexa-405178,+,+,p_falciparum_mock,F10,SM-DNOEH,1
Solexa-405179,+,+,p_falciparum_mock,F11,SM-DNOEI,1
Solexa-405180,+,+,p_falciparum_mock,F12,SM-DNOEJ,1
Solexa-405181,+,+,p_falciparum_mock,G01,SM-DNOEK,1
Solexa-405182,+,+,p_falciparum_mock,G02,SM-DNOEL,1
Solexa-405183,+,+,p_falciparum_mock,G03,SM-DNOEM,1
Solexa-405184,+,+,p_falciparum_mock,G04,SM-DNOEN,1
Solexa-405185,+,+,p_falciparum_mock,G05,SM-DNOEO,1
Solexa-405186,-,-,water,G06,SM-DNOEP,1
Solexa-405187,+,-,plasmid,G07,10M_malaria_plasmodium_pos_control,1
Solexa-405188,+,-,plasmid,G08,1M_malaria_plasmodium_pos_control,1
Solexa-405189,+,-,plasmid,G09,100K_malaria_plasmodium_pos_control,1
Solexa-405190,+,-,plasmid,G10,10K_malaria_plasmodium_pos_control,1
Solexa-405191,+,-,plasmid,G11,1K_malaria_plasmodium_pos_control,1
Solexa-405192,+,-,plasmid,G12,100_malaria_plasmodium_pos_control,1
Solexa-405193,+,+,patient_blood_spot,A01,SM-4TSDX,2
Solexa-405194,+,+,patient_blood_spot,A02,SM-4TSEL,2
Solexa-405195,+,+,patient_blood_spot,A03,SM-4TSDP,2
Solexa-405196,+,+,patient_blood_spot,A04,SM-4TSDN,2
Solexa-405197,+,+,patient_blood_spot,A05,SM-4TSEM,2
Solexa-405198,+,+,patient_blood_spot,A06,SM-4TSE3,2
Solexa-405199,+,+,patient_blood_spot,A07,SM-4TSDW,2
Solexa-405200,+,+,patient_blood_spot,A08,SM-4TSDF,2
Solexa-405201,+,+,patient_blood_spot,A09,SM-4TSE6,2
Solexa-405202,+,+,patient_blood_spot,A10,SM-4TSDS,2
Solexa-405203,+,+,patient_blood_spot,A11,SM-4TSDZ,2
Solexa-405204,+,+,patient_blood_spot,A12,SM-4TSE4,2
Solexa-405205,+,+,patient_blood_spot,B01,SM-4TSE5,2
Solexa-405206,-,-,blank,B02,SM-4TSDK,2
Solexa-405207,+,+,patient_blood_spot,B03,SM-4TSDG,2
Solexa-405208,+,+,patient_blood_spot,B04,SM-4TSDE,2
Solexa-405209,+,+,patient_blood_spot,B05,SM-4TSCF,2
Solexa-405210,+,+,patient_blood_spot,B06,SM-4TSCG,2
Solexa-405211,+,+,patient_blood_spot,B07,SM-4TSCJ,2
Solexa-405212,+,+,patient_blood_spot,B08,SM-4TSCL,2
Solexa-405213,+,+,patient_blood_spot,B09,SM-4TSCR,2
Solexa-405214,+,+,patient_blood_spot,B10,SM-4TSEI,2
Solexa-405215,+,+,patient_blood_spot,B11,SM-4TSCH,2
Solexa-405216,+,+,patient_blood_spot,B12,SM-4TSCB,2
Solexa-405217,+,+,patient_blood_spot,C01,SM-4JPV4,2
Solexa-405218,+,+,patient_blood_spot,C02,SM-4TSCK,2
Solexa-405219,+,+,patient_blood_spot,C03,SM-4TSCS,2
Solexa-405220,+,+,patient_blood_spot,C04,SM-4TSE1,2
Solexa-405221,+,+,patient_blood_spot,C05,SM-4TSDH,2
Solexa-405222,+,+,patient_blood_spot,C06,SM-4TSCE,2
Solexa-405223,+,+,patient_blood_spot,C07,SM-4TSCY,2
Solexa-405224,+,+,patient_blood_spot,C08,SM-4TSCM,2
Solexa-405225,+,+,patient_blood_spot,C09,SM-4TSDM,2
Solexa-405226,+,+,patient_blood_spot,C10,SM-4TSC6,2
Solexa-405227,+,+,patient_blood_spot,C11,SM-4TSEH,2
Solexa-405228,+,+,patient_blood_spot,C12,SM-4TSEO,2
Solexa-405229,+,+,patient_blood_spot,D01,SM-4TSDA,2
Solexa-405230,+,+,patient_blood_spot,D02,SM-4TSDB,2
Solexa-405231,+,+,patient_blood_spot,D03,SM-4TSDO,2
Solexa-405232,+,+,patient_blood_spot,D04,SM-4TSDY,2
Solexa-405233,+,+,patient_blood_spot,D05,SM-4TSDT,2
Solexa-405234,+,+,patient_blood_spot,D06,SM-4TSDJ,2
Solexa-405235,+,+,patient_blood_spot,D07,SM-4TSEN,2
Solexa-405236,+,+,patient_blood_spot,D08,SM-4TSE2,2
Solexa-405237,+,+,patient_blood_spot,D09,SM-4TSC8,2
Solexa-405238,+,+,patient_blood_spot,D10,SM-4TSC7,2
Solexa-405239,+,+,patient_blood_spot,D11,SM-4TSDQ,2
Solexa-405240,+,+,patient_blood_spot,D12,SM-4TSCV,2
Solexa-405241,+,+,patient_blood_spot,E01,SM-4TSCZ,2
Solexa-405242,+,+,patient_blood_spot,E02,SM-4TSEJ,2
Solexa-405243,+,+,patient_blood_spot,E03,SM-4TSCD,2
Solexa-405244,+,+,patient_blood_spot,E04,SM-4TSCT,2
Solexa-405245,+,+,patient_blood_spot,E05,SM-4TSD9,2
Solexa-405246,+,+,patient_blood_spot,E06,SM-4TSC1,2
Solexa-405247,+,+,patient_blood_spot,E07,SM-4TSCU,2
Solexa-405248,+,+,patient_blood_spot,E08,SM-4TSCO,2
Solexa-405249,+,+,patient_blood_spot,E09,SM-4TSDD,2
Solexa-405250,+,+,patient_blood_spot,E10,SM-4TSCC,2
Solexa-405251,+,+,patient_blood_spot,E11,SM-4TSCA,2
Solexa-405252,+,+,patient_blood_spot,E12,SM-4TSD8,2
Solexa-405253,+,+,patient_blood_spot,F01,SM-4TSCW,2
Solexa-405254,+,+,patient_blood_spot,F02,SM-4TSD3,2
Solexa-405255,+,+,patient_blood_spot,F03,SM-4TSD2,2
Solexa-405256,+,+,patient_blood_spot,F04,SM-4TSCI,2
Solexa-405257,+,+,patient_blood_spot,F05,SM-4TSEK,2
Solexa-405258,+,+,patient_blood_spot,F06,SM-4TSCQ,2
Solexa-405259,+,+,patient_blood_spot,F07,SM-4TSDL,2
Solexa-405260,+,+,patient_blood_spot,F08,SM-4TSDU,2
Solexa-405261,+,+,patient_blood_spot,F09,SM-4TSC9,2
Solexa-405262,+,+,patient_blood_spot,F10,SM-4TSC5,2
Solexa-405263,+,+,patient_blood_spot,F11,SM-4TSCX,2
Solexa-405264,+,+,patient_blood_spot,F12,SM-4TSDI,2
Solexa-405265,+,+,patient_blood_spot,G01,SM-4TSDC,2
Solexa-405266,+,+,patient_blood_spot,G02,SM-4TSD5,2
Solexa-405267,+,+,patient_blood_spot,G03,SM-4TSC3,2
Solexa-405268,+,+,patient_blood_spot,G04,SM-4TSD6,2
Solexa-405269,+,+,patient_blood_spot,G05,SM-4TSD1,2
Solexa-405270,+,+,patient_blood_spot,G06,SM-4TSC4,2
Solexa-405271,+,+,patient_blood_spot,G07,SM-4TSD7,2
Solexa-405272,+,+,patient_blood_spot,G08,SM-4TSC2,2
Solexa-405273,+,+,patient_blood_spot,G09,SM-4TSBZ,2
Solexa-405274,+,+,patient_blood_spot,G10,SM-4TSCN,2
Solexa-405275,+,+,patient_blood_spot,G11,SM-4TSD4,2
Solexa-405276,+,+,patient_blood_spot,G12,SM-4ZJXL,2
Solexa-405277,+,+,patient_blood_spot,H01,SM-4ZJ64,2
Solexa-405278,+,+,patient_blood_spot,H02,SM-4ZJ65,2
Solexa-405279,+,+,patient_blood_spot,H03,SM-4ZK6E,2
Solexa-405280,+,+,patient_blood_spot,H04,SM-4ZK3P,2
Solexa-405281,+,+,patient_blood_spot,H05,SM-4ZK54,2
Solexa-405282,+,+,patient_blood_spot,H06,SM-4ZK6G,2
Solexa-405283,+,+,patient_blood_spot,H07,SM-4ZK4Z,2
Solexa-405284,+,+,patient_blood_spot,H08,SM-4ZK6H,2
Solexa-405285,+,+,patient_blood_spot,H09,SM-4ZK53,2
Solexa-405286,+,+,patient_blood_spot,H10,SM-4ZK6F,2
Solexa-405287,+,+,patient_blood_spot,H11,SM-4ZK6D,2
Solexa-405288,+,+,patient_blood_spot,H12,SM-4ZK51,2
Solexa-405289,+,+,p_falciparum_mock,A01,SM-DNOCI,3
Solexa-405290,+,+,p_falciparum_mock,A02,SM-DNOCJ,3
Solexa-405291,+,+,p_falciparum_mock,A03,SM-DNOCK,3
Solexa-405292,+,+,p_falciparum_mock,A04,SM-DNOCL,3
Solexa-405293,+,+,p_falciparum_mock,A05,SM-DNOCM,3
Solexa-405294,+,+,p_falciparum_mock,A06,SM-DNOCN,3
Solexa-405295,+,+,p_falciparum_mock,A07,SM-DNOCO,3
Solexa-405296,+,+,p_falciparum_mock,A08,SM-DNOCP,3
Solexa-405297,+,+,p_falciparum_mock,A09,SM-DNOCQ,3
Solexa-405298,+,+,p_falciparum_mock,A10,SM-DNOCR,3
Solexa-405299,+,+,p_falciparum_mock,A11,SM-DNOCS,3
Solexa-405300,+,+,p_falciparum_mock,A12,SM-DNOCT,3
Solexa-405301,+,+,p_falciparum_mock,B01,SM-DNOCU,3
Solexa-405302,+,+,p_falciparum_mock,B02,SM-DNOCV,3
Solexa-405303,+,+,p_falciparum_mock,B03,SM-DNOCW,3
Solexa-405304,+,+,p_falciparum_mock,B04,SM-DNOCX,3
Solexa-405305,+,+,p_falciparum_mock,B05,SM-DNOCY,3
Solexa-405306,+,+,p_falciparum_mock,B06,SM-DNOCZ,3
Solexa-405307,+,+,p_falciparum_mock,B07,SM-DNOD1,3
Solexa-405308,+,+,p_falciparum_mock,B08,SM-DNOD2,3
Solexa-405309,+,+,p_falciparum_mock,B09,SM-DNOD3,3
Solexa-405310,+,+,p_falciparum_mock,B10,SM-DNOD4,3
Solexa-405311,+,+,p_falciparum_mock,B11,SM-DNOD5,3
Solexa-405312,+,+,p_falciparum_mock,B12,SM-DNOD6,3
Solexa-405313,+,+,p_falciparum_mock,C01,SM-DNOD7,3
Solexa-405314,+,+,p_falciparum_mock,C02,SM-DNOD8,3
Solexa-405315,+,+,p_falciparum_mock,C03,SM-DNOD9,3
Solexa-405316,+,+,p_falciparum_mock,C04,SM-DNODA,3
Solexa-405317,+,+,p_falciparum_mock,C05,SM-DNODB,3
Solexa-405318,+,+,p_falciparum_mock,C06,SM-DNODC,3
Solexa-405319,+,+,p_falciparum_mock,C07,SM-DNODD,3
Solexa-405320,+,+,p_falciparum_mock,C08,SM-DNODE,3
Solexa-405321,+,+,p_falciparum_mock,C09,SM-DNODF,3
Solexa-405322,+,+,p_falciparum_mock,C10,SM-DNODG,3
Solexa-405323,+,+,p_falciparum_mock,C11,SM-DNODH,3
Solexa-405324,+,+,p_falciparum_mock,C12,SM-DNODI,3
Solexa-405325,+,+,p_falciparum_mock,D01,SM-DNODJ,3
Solexa-405326,+,+,p_falciparum_mock,D02,SM-DNODK,3
Solexa-405327,+,+,p_falciparum_mock,D03,SM-DNODL,3
Solexa-405328,+,+,p_falciparum_mock,D04,SM-DNODM,3
Solexa-405329,+,+,p_falciparum_mock,D05,SM-DNODN,3
Solexa-405330,+,+,p_falciparum_mock,D06,SM-DNODO,3
Solexa-405331,+,+,p_falciparum_mock,D07,SM-DNODP,3
Solexa-405332,+,-,human_dna,D08,SM-DNODQ,3
Solexa-405333,+,+,p_falciparum_mock,D09,SM-DNODR,3
Solexa-405334,+,+,p_falciparum_mock,D10,SM-DNODS,3
Solexa-405335,+,+,p_falciparum_mock,D11,SM-DNODT,3
Solexa-405336,+,+,p_falciparum_mock,D12,SM-DNODU,3
Solexa-405337,+,+,p_falciparum_mock,E01,SM-DNODV,3
Solexa-405338,+,+,p_falciparum_mock,E02,SM-DNODW,3
Solexa-405339,+,+,p_falciparum_mock,E03,SM-DNODX,3
Solexa-405340,+,+,p_falciparum_mock,E04,SM-DNODY,3
Solexa-405341,+,+,p_falciparum_mock,E05,SM-DNODZ,3
Solexa-405342,+,+,p_falciparum_mock,E06,SM-DNOE1,3
Solexa-405343,+,+,p_falciparum_mock,E07,SM-DNOE2,3
Solexa-405344,+,+,p_falciparum_mock,E08,SM-DNOE3,3
Solexa-405345,+,+,p_falciparum_mock,E09,SM-DNOE4,3
Solexa-405346,+,+,p_falciparum_mock,E10,SM-DNOE5,3
Solexa-405347,+,+,p_falciparum_mock,E11,SM-DNOE6,3
Solexa-405348,+,+,p_falciparum_mock,E12,SM-DNOE7,3
Solexa-405349,+,+,p_falciparum_mock,F01,SM-DNOE8,3
Solexa-405350,+,+,p_falciparum_mock,F02,SM-DNOE9,3
Solexa-405351,+,+,p_falciparum_mock,F03,SM-DNOEA,3
Solexa-405352,+,+,p_falciparum_mock,F04,SM-DNOEB,3
Solexa-405353,+,+,p_falciparum_mock,F05,SM-DNOEC,3
Solexa-405354,+,+,p_falciparum_mock,F06,SM-DNOED,3
Solexa-405355,+,+,p_falciparum_mock,F07,SM-DNOEE,3
Solexa-405356,+,+,p_falciparum_mock,F08,SM-DNOEF,3
Solexa-405357,+,+,p_falciparum_mock,F09,SM-DNOEG,3
Solexa-405358,+,+,p_falciparum_mock,F10,SM-DNOEH,3
Solexa-405359,+,+,p_falciparum_mock,F11,SM-DNOEI,3
Solexa-405360,+,+,p_falciparum_mock,F12,SM-DNOEJ,3
Solexa-405361,+,+,p_falciparum_mock,G01,SM-DNOEK,3
Solexa-405362,+,+,p_falciparum_mock,G02,SM-DNOEL,3
Solexa-405363,+,+,p_falciparum_mock,G03,SM-DNOEM,3
Solexa-405364,+,+,p_falciparum_mock,G04,SM-DNOEN,3
Solexa-405365,+,+,p_falciparum_mock,G05,SM-DNOEO,3
Solexa-405366,-,-,water,G06,SM-DNOEP,3
Solexa-405367,+,-,plasmid,G07,10M_malaria_plasmodium_pos_control,3
Solexa-405368,+,-,plasmid,G08,1M_malaria_plasmodium_pos_control,3
Solexa-405369,+,-,plasmid,G09,100K_malaria_plasmodium_pos_control,3
Solexa-405370,+,-,plasmid,G10,10K_malaria_plasmodium_pos_control,3
Solexa-405371,+,-,plasmid,G11,1K_malaria_plasmodium_pos_control,3
Solexa-405372,+,-,plasmid,G12,100_malaria_plasmodium_pos_control,3
Solexa-405373,+,+,patient_blood_spot,A01,SM-4TSDX,4
Solexa-405374,+,+,patient_blood_spot,A02,SM-4TSEL,4
Solexa-405375,+,+,patient_blood_spot,A03,SM-4TSDP,4
Solexa-405376,+,+,patient_blood_spot,A04,SM-4TSDN,4
Solexa-405377,+,+,patient_blood_spot,A05,SM-4TSEM,4
Solexa-405378,+,+,patient_blood_spot,A06,SM-4TSE3,4
Solexa-405379,+,+,patient_blood_spot,A07,SM-4TSDW,4
Solexa-405380,+,+,patient_blood_spot,A08,SM-4TSDF,4
Solexa-405381,+,+,patient_blood_spot,A09,SM-4TSE6,4
Solexa-405382,+,+,patient_blood_spot,A10,SM-4TSDS,4
Solexa-405383,+,+,patient_blood_spot,A11,SM-4TSDZ,4
Solexa-405384,+,+,patient_blood_spot,A12,SM-4TSE4,4
Solexa-405385,+,+,patient_blood_spot,B01,SM-4TSE5,4
Solexa-405386,-,-,blank,B02,SM-4TSDK,4
Solexa-405387,+,+,patient_blood_spot,B03,SM-4TSDG,4
Solexa-405388,+,+,patient_blood_spot,B04,SM-4TSDE,4
Solexa-405389,+,+,patient_blood_spot,B05,SM-4TSCF,4
Solexa-405390,+,+,patient_blood_spot,B06,SM-4TSCG,4
Solexa-405391,+,+,patient_blood_spot,B07,SM-4TSCJ,4
Solexa-405392,+,+,patient_blood_spot,B08,SM-4TSCL,4
Solexa-405393,+,+,patient_blood_spot,B09,SM-4TSCR,4
Solexa-405394,+,+,patient_blood_spot,B10,SM-4TSEI,4
Solexa-405395,+,+,patient_blood_spot,B11,SM-4TSCH,4
Solexa-405396,+,+,patient_blood_spot,B12,SM-4TSCB,4
Solexa-405397,+,+,patient_blood_spot,C01,SM-4JPV4,4
Solexa-405398,+,+,patient_blood_spot,C02,SM-4TSCK,4
Solexa-405399,+,+,patient_blood_spot,C03,SM-4TSCS,4
Solexa-405400,+,+,patient_blood_spot,C04,SM-4TSE1,4
Solexa-405401,+,+,patient_blood_spot,C05,SM-4TSDH,4
Solexa-405402,+,+,patient_blood_spot,C06,SM-4TSCE,4
Solexa-405403,+,+,patient_blood_spot,C07,SM-4TSCY,4
Solexa-405404,+,+,patient_blood_spot,C08,SM-4TSCM,4
Solexa-405405,+,+,patient_blood_spot,C09,SM-4TSDM,4
Solexa-405406,+,+,patient_blood_spot,C10,SM-4TSC6,4
Solexa-405407,+,+,patient_blood_spot,C11,SM-4TSEH,4
Solexa-405408,+,+,patient_blood_spot,C12,SM-4TSEO,4
Solexa-405409,+,+,patient_blood_spot,D01,SM-4TSDA,4
Solexa-405410,+,+,patient_blood_spot,D02,SM-4TSDB,4
Solexa-405411,+,+,patient_blood_spot,D03,SM-4TSDO,4
Solexa-405412,+,+,patient_blood_spot,D04,SM-4TSDY,4
Solexa-405413,+,+,patient_blood_spot,D05,SM-4TSDT,4
Solexa-405414,+,+,patient_blood_spot,D06,SM-4TSDJ,4
Solexa-405415,+,+,patient_blood_spot,D07,SM-4TSEN,4
Solexa-405416,+,+,patient_blood_spot,D08,SM-4TSE2,4
Solexa-405417,+,+,patient_blood_spot,D09,SM-4TSC8,4
Solexa-405418,+,+,patient_blood_spot,D10,SM-4TSC7,4
Solexa-405419,+,+,patient_blood_spot,D11,SM-4TSDQ,4
Solexa-405420,+,+,patient_blood_spot,D12,SM-4TSCV,4
Solexa-405421,+,+,patient_blood_spot,E01,SM-4TSCZ,4
Solexa-405422,+,+,patient_blood_spot,E02,SM-4TSEJ,4
Solexa-405423,+,+,patient_blood_spot,E03,SM-4TSCD,4
Solexa-405424,+,+,patient_blood_spot,E04,SM-4TSCT,4
Solexa-405425,+,+,patient_blood_spot,E05,SM-4TSD9,4
Solexa-405426,+,+,patient_blood_spot,E06,SM-4TSC1,4
Solexa-405427,+,+,patient_blood_spot,E07,SM-4TSCU,4
Solexa-405428,+,+,patient_blood_spot,E08,SM-4TSCO,4
Solexa-405429,+,+,patient_blood_spot,E09,SM-4TSDD,4
Solexa-405430,+,+,patient_blood_spot,E10,SM-4TSCC,4
Solexa-405431,+,+,patient_blood_spot,E11,SM-4TSCA,4
Solexa-405432,+,+,patient_blood_spot,E12,SM-4TSD8,4
Solexa-405433,+,+,patient_blood_spot,F01,SM-4TSCW,4
Solexa-405434,+,+,patient_blood_spot,F02,SM-4TSD3,4
Solexa-405435,+,+,patient_blood_spot,F03,SM-4TSD2,4
Solexa-405436,+,+,patient_blood_spot,F04,SM-4TSCI,4
Solexa-405437,+,+,patient_blood_spot,F05,SM-4TSEK,4
Solexa-405438,+,+,patient_blood_spot,F06,SM-4TSCQ,4
Solexa-405439,+,+,patient_blood_spot,F07,SM-4TSDL,4
Solexa-405440,+,+,patient_blood_spot,F08,SM-4TSDU,4
Solexa-405441,+,+,patient_blood_spot,F09,SM-4TSC9,4
Solexa-405442,+,+,patient_blood_spot,F10,SM-4TSC5,4
Solexa-405443,+,+,patient_blood_spot,F11,SM-4TSCX,4
Solexa-405444,+,+,patient_blood_spot,F12,SM-4TSDI,4
Solexa-405445,+,+,patient_blood_spot,G01,SM-4TSDC,4
Solexa-405446,+,+,patient_blood_spot,G02,SM-4TSD5,4
Solexa-405447,+,+,patient_blood_spot,G03,SM-4TSC3,4
Solexa-405448,+,+,patient_blood_spot,G04,SM-4TSD6,4
Solexa-405449,+,+,patient_blood_spot,G05,SM-4TSD1,4
Solexa-405450,+,+,patient_blood_spot,G06,SM-4TSC4,4
Solexa-405451,+,+,patient_blood_spot,G07,SM-4TSD7,4
Solexa-405452,+,+,patient_blood_spot,G08,SM-4TSC2,4
Solexa-405453,+,+,patient_blood_spot,G09,SM-4TSBZ,4
Solexa-405454,+,+,patient_blood_spot,G10,SM-4TSCN,4
Solexa-405455,+,+,patient_blood_spot,G11,SM-4TSD4,4
Solexa-405456,+,+,patient_blood_spot,G12,SM-4ZJXL,4
Solexa-405457,+,+,patient_blood_spot,H01,SM-4ZJ64,4
Solexa-405458,+,+,patient_blood_spot,H02,SM-4ZJ65,4
Solexa-405459,+,+,patient_blood_spot,H03,SM-4ZK6E,4
Solexa-405460,+,+,patient_blood_spot,H04,SM-4ZK3P,4
Solexa-405461,+,+,patient_blood_spot,H05,SM-4ZK54,4
Solexa-405462,+,+,patient_blood_spot,H06,SM-4ZK6G,4
Solexa-405463,+,+,patient_blood_spot,H07,SM-4ZK4Z,4
Solexa-405464,+,+,patient_blood_spot,H08,SM-4ZK6H,4
Solexa-405465,+,+,patient_blood_spot,H09,SM-4ZK53,4
Solexa-405466,+,+,patient_blood_spot,H10,SM-4ZK6F,4
Solexa-405467,+,+,patient_blood_spot,H11,SM-4ZK6D,4
Solexa-405468,+,+,patient_blood_spot,H12,SM-4ZK51,4


###############
###############supp_file_4D-pasec-sample_key.csv
###############

Sample_ID,Parasite_Density,Strains,Mixture,CSP_Count,SERA2_Count
SM-DNOCI,1,3d7,100,1,1
SM-DNOCJ,5,3d7,100,1,1
SM-DNOCK,10,3d7,100,1,1
SM-DNOCL,20,3d7,100,1,1
SM-DNOCM,30,3d7,100,1,1
SM-DNOCN,50,3d7,100,1,1
SM-DNOCO,1,3d7;Mcamp,50:50:00,2,2
SM-DNOCP,1,3d7;Mcamp,75:25:00,2,2
SM-DNOCQ,1,3d7;Mcamp,90:10:00,2,2
SM-DNOCR,1,3d7;Mcamp,95:05:00,2,2
SM-DNOCS,5,3d7;Mcamp,50:50:00,2,2
SM-DNOCT,5,3d7;Mcamp,75:25:00,2,2
SM-DNOCU,5,3d7;Mcamp,90:10:00,2,2
SM-DNOCV,5,3d7;Mcamp,95:05:00,2,2
SM-DNOCW,10,3d7;Mcamp,50:50:00,2,2
SM-DNOCX,10,3d7;Mcamp,75:25:00,2,2
SM-DNOCY,10,3d7;Mcamp,90:10:00,2,2
SM-DNOCZ,10,3d7;Mcamp,95:05:00,2,2
SM-DNOD1,20,3d7;Mcamp,50:50:00,2,2
SM-DNOD2,20,3d7;Mcamp,75:25:00,2,2
SM-DNOD3,20,3d7;Mcamp,90:10:00,2,2
SM-DNOD4,20,3d7;Mcamp,95:05:00,2,2
SM-DNOD5,30,3d7;Mcamp,50:50:00,2,2
SM-DNOD6,30,3d7;Mcamp,75:25:00,2,2
SM-DNOD7,30,3d7;Mcamp,90:10:00,2,2
SM-DNOD8,30,3d7;Mcamp,95:05:00,2,2
SM-DNOD9,50,3d7;Mcamp,50:50:00,2,2
SM-DNODA,50,3d7;Mcamp,75:25:00,2,2
SM-DNODB,50,3d7;Mcamp,90:10:00,2,2
SM-DNODC,50,3d7;Mcamp,95:05:00,2,2
SM-DNODD,1,3d7;Mcamp;Th135.09;Th002.09,25:25:25:25,4,3
SM-DNODE,5,3d7;Mcamp;Th135.09;Th002.09,25:25:25:25,4,3
SM-DNODF,10,3d7;Mcamp;Th135.09;Th002.09,25:25:25:25,4,3
SM-DNODG,20,3d7;Mcamp;Th135.09;Th002.09,25:25:25:25,4,3
SM-DNODH,30,3d7;Mcamp;Th135.09;Th002.09,25:25:25:25,4,3
SM-DNODI,50,3d7;Mcamp;Th135.09;Th002.09,25:25:25:25,4,3
SM-DNODJ,1,3d7;Mcamp;Th135.09;Th002.09;Th029.09,20:20:20:20:20,4,4
SM-DNODK,5,3d7;Mcamp;Th135.09;Th002.09;Th029.09,20:20:20:20:20,4,4
SM-DNODL,10,3d7;Mcamp;Th135.09;Th002.09;Th029.09,20:20:20:20:20,4,4
SM-DNODM,20,3d7;Mcamp;Th135.09;Th002.09;Th029.09,20:20:20:20:20,4,4
SM-DNODN,30,3d7;Mcamp;Th135.09;Th002.09;Th029.09,20:20:20:20:20,4,4
SM-DNODO,50,3d7;Mcamp;Th135.09;Th002.09;Th029.09,20:20:20:20:20,4,4
SM-DNODP,200,Dd2,100,1,1
SM-DNODQ,0,Human,100,0,0
SM-DNODR,1,Mcamp,100,1,1
SM-DNODS,5,Mcamp,100,1,1
SM-DNODT,10,Mcamp,100,1,1
SM-DNODU,20,Mcamp,100,1,1
SM-DNODV,30,Mcamp,100,1,1
SM-DNODW,50,Mcamp,100,1,1
SM-DNODX,100,Mcamp;Th135.09,50:50:00,2,2
SM-DNODY,100,Mcamp;Th135.09,75:25:00,2,2
SM-DNODZ,100,Mcamp;Th135.09,90:10:00,2,2
SM-DNOE1,200,Mcamp;Th135.09,50:50:00,2,2
SM-DNOE2,200,Mcamp;Th135.09,75:25:00,2,2
SM-DNOE3,200,Mcamp;Th135.09,90:10:00,2,2
SM-DNOE4,20,Th002.09,100,1,1
SM-DNOE5,30,Th002.09,100,1,1
SM-DNOE6,50,Th002.09,100,1,1
SM-DNOE7,1,Th135.09,100,1,1
SM-DNOE8,5,Th135.09,100,1,1
SM-DNOE9,10,Th135.09,100,1,1
SM-DNOEA,20,Th135.09,100,1,1
SM-DNOEB,30,Th135.09,100,1,1
SM-DNOEC,50,Th135.09,100,1,1
SM-DNOED,1,Th135.09;Th002.09;Th029.09,33:33:33,2,2
SM-DNOEE,1,Th135.09;Th002.09;Th029.09,49:02:49,2,2
SM-DNOEF,5,Th135.09;Th002.09;Th029.09,33:33:33,2,2
SM-DNOEG,5,Th135.09;Th002.09;Th029.09,49:02:49,2,2
SM-DNOEH,10,Th135.09;Th002.09;Th029.09,33:33:33,2,2
SM-DNOEI,10,Th135.09;Th002.09;Th029.09,49:02:49,2,2
SM-DNOEJ,20,Th135.09;Th002.09;Th029.09,33:33:33,2,2
SM-DNOEK,20,Th135.09;Th002.09;Th029.09,49:02:49,2,2
SM-DNOEL,30,Th135.09;Th002.09;Th029.09,33:33:33,2,2
SM-DNOEM,30,Th135.09;Th002.09;Th029.09,49:02:49,2,2
SM-DNOEN,50,Th135.09;Th002.09;Th029.09,33:33:33,2,2
SM-DNOEO,50,Th135.09;Th002.09;Th029.09,49:02:49,2,2
SM-DNOEP,0,Water,0,0,0
10M_malaria_plasmodium_pos_control,0,plasmid,0,0,0
1M_malaria_plasmodium_pos_control,0,plasmid,0,0,0
100K_malaria_plasmodium_pos_control,0,plasmid,0,0,0
10K_malaria_plasmodium_pos_control,0,plasmid,0,0,0
1K_malaria_plasmodium_pos_control,0,plasmid,0,0,0
100_malaria_plasmodium_pos_control,0,plasmid,0,0,0
SM-4TSDX,75,patient_blood_spot,,,
SM-4TSEL,75,patient_blood_spot,,,
SM-4TSDP,75,patient_blood_spot,,,
SM-4TSDN,75,patient_blood_spot,,,
SM-4TSEM,75,patient_blood_spot,,,
SM-4TSE3,75,patient_blood_spot,,,
SM-4TSDW,75,patient_blood_spot,,,
SM-4TSDF,75,patient_blood_spot,,,
SM-4TSE6,75,patient_blood_spot,,,
SM-4TSDS,75,patient_blood_spot,,,
SM-4TSDZ,75,patient_blood_spot,,,
SM-4TSE4,75,patient_blood_spot,,,
SM-4TSE5,75,patient_blood_spot,,,
SM-4TSDK,0,blank,,,
SM-4TSDG,75,patient_blood_spot,,,
SM-4TSDE,75,patient_blood_spot,,,
SM-4TSCF,75,patient_blood_spot,,,
SM-4TSCG,75,patient_blood_spot,,,
SM-4TSCJ,75,patient_blood_spot,,,
SM-4TSCL,75,patient_blood_spot,,,
SM-4TSCR,75,patient_blood_spot,,,
SM-4TSEI,75,patient_blood_spot,,,
SM-4TSCH,75,patient_blood_spot,,,
SM-4TSCB,75,patient_blood_spot,,,
SM-4JPV4,75,patient_blood_spot,,,
SM-4TSCK,75,patient_blood_spot,,,
SM-4TSCS,75,patient_blood_spot,,,
SM-4TSE1,75,patient_blood_spot,,,
SM-4TSDH,75,patient_blood_spot,,,
SM-4TSCE,75,patient_blood_spot,,,
SM-4TSCY,75,patient_blood_spot,,,
SM-4TSCM,75,patient_blood_spot,,,
SM-4TSDM,75,patient_blood_spot,,,
SM-4TSC6,75,patient_blood_spot,,,
SM-4TSEH,75,patient_blood_spot,,,
SM-4TSEO,75,patient_blood_spot,,,
SM-4TSDA,75,patient_blood_spot,,,
SM-4TSDB,75,patient_blood_spot,,,
SM-4TSDO,75,patient_blood_spot,,,
SM-4TSDY,75,patient_blood_spot,,,
SM-4TSDT,75,patient_blood_spot,,,
SM-4TSDJ,75,patient_blood_spot,,,
SM-4TSEN,75,patient_blood_spot,,,
SM-4TSE2,75,patient_blood_spot,,,
SM-4TSC8,75,patient_blood_spot,,,
SM-4TSC7,75,patient_blood_spot,,,
SM-4TSDQ,75,patient_blood_spot,,,
SM-4TSCV,75,patient_blood_spot,,,
SM-4TSCZ,75,patient_blood_spot,,,
SM-4TSEJ,75,patient_blood_spot,,,
SM-4TSCD,75,patient_blood_spot,,,
SM-4TSCT,75,patient_blood_spot,,,
SM-4TSD9,75,patient_blood_spot,,,
SM-4TSC1,75,patient_blood_spot,,,
SM-4TSCU,75,patient_blood_spot,,,
SM-4TSCO,75,patient_blood_spot,,,
SM-4TSDD,75,patient_blood_spot,,,
SM-4TSCC,75,patient_blood_spot,,,
SM-4TSCA,75,patient_blood_spot,,,
SM-4TSD8,75,patient_blood_spot,,,
SM-4TSCW,75,patient_blood_spot,,,
SM-4TSD3,75,patient_blood_spot,,,
SM-4TSD2,75,patient_blood_spot,,,
SM-4TSCI,75,patient_blood_spot,,,
SM-4TSEK,75,patient_blood_spot,,,
SM-4TSCQ,75,patient_blood_spot,,,
SM-4TSDL,75,patient_blood_spot,,,
SM-4TSDU,75,patient_blood_spot,,,
SM-4TSC9,75,patient_blood_spot,,,
SM-4TSC5,75,patient_blood_spot,,,
SM-4TSCX,75,patient_blood_spot,,,
SM-4TSDI,75,patient_blood_spot,,,
SM-4TSDC,75,patient_blood_spot,,,
SM-4TSD5,75,patient_blood_spot,,,
SM-4TSC3,75,patient_blood_spot,,,
SM-4TSD6,75,patient_blood_spot,,,
SM-4TSD1,75,patient_blood_spot,,,
SM-4TSC4,75,patient_blood_spot,,,
SM-4TSD7,75,patient_blood_spot,,,
SM-4TSC2,75,patient_blood_spot,,,
SM-4TSBZ,75,patient_blood_spot,,,
SM-4TSCN,75,patient_blood_spot,,,
SM-4TSD4,75,patient_blood_spot,,,
SM-4ZJXL,75,patient_blood_spot,,,
SM-4ZJ64,75,patient_blood_spot,,,
SM-4ZJ65,75,patient_blood_spot,,,
SM-4ZK6E,75,patient_blood_spot,,,
SM-4ZK3P,75,patient_blood_spot,,,
SM-4ZK54,75,patient_blood_spot,,,
SM-4ZK6G,75,patient_blood_spot,,,
SM-4ZK4Z,75,patient_blood_spot,,,
SM-4ZK6H,75,patient_blood_spot,,,
SM-4ZK53,75,patient_blood_spot,,,
SM-4ZK6F,75,patient_blood_spot,,,
SM-4ZK6D,75,patient_blood_spot,,,
SM-4ZK51,75,patient_blood_spot,,,


###############
###############supp_file_4E-pasec-mask_intervals.bed
###############

Pf3D7_03_v3	221414	221423
Pf3D7_03_v3	221602	221608
